# Supplementary material for: Accurate measurement of gene copy number for human alpha-defensin DEFA1A3
Source: BMC Genomics. 2013 Oct 20;14(1):719. doi: 10.1186/1471-2164-14-719 (PMC4046698; doi:10.1186/1471-2164-14-719)
Supplement: Supplementary file 2 — Additional file 2: Measured values for 589 European samples. This file shows the measurements obtained for the 589 samples examined in this study. The PRT values shown (MLT1A0 PRT and DEFA4 PRT) are unrounded copy number estimates after calibration against reference standards. The ratios (indel5, DefHae3, 7bpdup) are shown as the raw uncalibrated ratios derived directly from the peak measurements. In this datafile (and Additional file 3) “0” is used as a catch-all indicator of the absence of information – either because no result was obtained, or because only one of the two peaks was present for the ratio measurements. In no case was a true value of 0 ever actually measured for either PRT. (CSV 36 KB) [file 12864_2013_5441_MOESM2_ESM.csv]

sample ID	MLT1A0 PRT	DEFA4 PRT	indel5	DefHae3	7bp dup
C0001	7.872229211	0	0.624016525	2.529100529	0.147856699
C0002	10.18521448	9.814031458	4.017359694	3.401542834	0
C0003	6.859093934	6.850854238	7.587581699	4.805555556	2.54109589
C0004	10.75075257	9.430771711	4.680374805	10.6	4.063101604
C0005	7.065509181	7.337717807	0.857915438	5.953125	0.188040097
C0006	6.407030195	6.910227676	2.546681934	2.075873828	1.254322365
C0007	6.989087017	6.947162162	2.515978251	4.916244823	2.436302682
C0008	5.402449909	5.962938247	2.120370015	1.682619647	0.498327759
C0009	4.262095027	0	0	0	3.960854093
C0010	4.281678947	4.87794803	3.957284854	0	0.697635605
C0012	9.357406743	7.412599501	1.919390954	3.060555088	0.993563218
C0013	8.109354598	8.020802531	3.197802198	3.022126613	1.585909418
C0015	5.040401062	5.891712273	1.004819982	3.418344519	0
C0016	6.030097997	6.546441455	0	2.217687075	0
C0017	7.160588251	7.267910123	1.472775751	2.45519429	0.420031299
C0018	0	4.87522517	1.606397675	3.304414003	0.661641541
C0019	7.067759709	6.700261817	1.499802761	0	0.674830382
C0020	7.127103374	6.808949636	7.142088267	6.106274008	5.929389313
C0022	0	6.47715893	0	0	1.262207031
C0024	8.0568876	7.596637515	1.928364389	3.783359498	1.050632911
C0027	4.752630365	4.756051382	1.472747715	4.021751255	0.672845953
C0028	7.45403927	6.715445566	7.417935234	2.286163522	2.441203704
C0029	7.034024576	8.077373973	3.040315172	2.415461624	1.684284708
C0030	11.79971486	10.74058727	1.80719037	3.746414073	1.714369159
C0032	5.89956498	4.570094113	0	1.621169916	2.029045643
C0034	5.533367097	5.947491855	5.012057609	1.700030562	1.99217339
C0035	7.616408489	0	1.306077432	0	0.71321255
C0036	5.532520451	5.630513884	1.101081191	0	0.181191223
C0037	9.557197113	10.61237865	1.401179495	7.573426573	0.13376332
C0038	6.435600722	6.634681094	6.236598847	2.122621564	2.402474956
C0039	7.092440553	5.867652776	1.49035025	5.912663755	1.247413486
C0040	5.513882918	5.78792369	2.07484065	4.541762452	1.804377565
C0041	5.939593674	4.606347611	5.753434066	4.168067227	4.609284333
C0042	7.182453976	7.806592516	8.701521846	2.865217391	2.499810821
C0043	7.11240631	6.210293253	1.082410562	4.65961945	0.48616689
C0045	6.750641638	6.450950709	1.538425	0.366265437	0.751729439
C0046	5.70847948	5.810677554	4.582706767	1.383886256	0.712633452
C0047	6.371479242	7.005463706	5.974641069	2.203015075	2.472898665
C0049	7.008213406	6.872981062	2.544	0	1.304552023
C0051	4.512908718	5.048093232	4.349657704	1.31884058	0
C0052	8.295885679	7.702798484	1.067169905	5.664705882	0.597672857
C0053	4.89546023	5.937336269	2.417281806	0.370124578	3.395645247
C0054	7.071290897	7.111900524	5.171837709	2.635962979	2.391494002
C0055	5.759856023	6.213144267	5.501787914	4.358526603	1.869885434
C0058	6.703780838	0	0	2.096078796	0
C0059	8.415189472	7.546828347	3.614940316	3.02248996	1.658018018
C0060	6.775152775	8.426344101	0.433684889	0	0.169709616
C0061	3.720498047	4.188434214	0	2.731934732	0
C0063	8.661615966	8.629029867	7.892493266	2.715396579	7.177669903
C0066	6.245584309	0	1.934636042	0	1.767107533
C0068	7.622260483	0	1.699257825	5.337941628	0.977998696
C0069	4.966898651	5.307657859	1.724780029	3.661087866	0.254512635
C0070	5.011967296	4.568153508	1.676747645	0	1.379197761
C0073	6.035383751	5.880713638	0	1.602694978	4.338078292
C0074	7.999605119	7.717460308	3.461460446	3.483296214	1.641006662
C0075	5.660652147	5.708312191	4.879940411	0	1.98241206
C0080	7.523755232	7.730104342	3.06900331	1.383567416	3.028890348
C0081	8.539353861	10.40040696	8.191096532	1.499683678	8.644230769
C0082	5.984486868	6.072705009	5.959345901	1.923076923	1.960784314
C0084	7.579481351	7.381148412	2.921446343	2.676056338	1.659697509
C0085	5.646363669	5.977864939	5.26735935	1.143849543	0.921377761
C0088	8.573968381	9.039357549	3.398563734	7.366103431	3.647990945
C0090	7.50320571	7.928393205	1.086587436	5.104018025	0.586816226
C0091	4.348713262	0	4.62053706	1.498540146	0.676937618
C0092	7.399514245	6.114952004	6.923707957	0	5.135609756
C0093	8.951455176	9.862224692	0.631220203	7.246800731	0
C0095	7.945961372	7.989515645	2.908200499	2.357978279	1.630627774
C0096	3.504810236	3.991789844	0	0.916698879	0
C0097	5.800324497	6.001684945	0	0.797226208	0
C0098	8.683094894	10.71540292	1.558317142	0	1.395226131
C0100	6.447368848	7.709426456	6.986555604	0.918476904	6.740479549
C0104	6.132579094	6.800569628	1.120041754	0	0.474409449
C0106	9.646505858	10.31773894	0.916449373	0	0
C0107	3.425491226	4.000657887	0	0.837944664	0.989218329
C0108	8.880555968	9.003803159	3.210087977	3.168048014	3.380445795
C0109	9.825940192	9.753598998	3.985963514	0	0
C0111	5.480484102	5.658726495	4.948675324	0	1.042380523
C0112	8.525525995	6.905249617	1.126424007	4.417582418	0.916195625
C0113	8.686790624	7.899376193	3.483046769	3.248502994	0
C0116	8.791026287	8.809369008	8.688649619	0	6.821011673
C0117	9.492030764	8.655269058	4.209150327	7.493548387	3.400313972
C0121	7.756447823	7.53819584	3.058873944	5.373768792	1.559111111
C0123	7.968947533	7.188377422	2.958731088	2.672770701	1.639616378
C0124	4.410788258	5.011989728	4.205382598	0	1.524230931
C0125	6.982733344	6.773017322	0	5.936903888	5.330265849
C0126	6.202009314	7.163534469	5.782301846	1.105727273	2.436586791
C0127	3.738760396	3.648883019	1.072088725	2.375478927	0.99556541
C0129	4.82923553	5.263857673	0	1.568181818	3.746081505
C0131	7.246285348	6.449235316	0	2.096493139	0
C0132	6.105483926	4.675688932	0	1.016786571	0
C0133	6.089566957	4.23369101	2.333333333	1.770440252	0.499733333
C0134	6.257762836	5.731254797	5.681957187	5.283464567	1.912280702
C0136	7.578948363	0	6.847507523	2.219980954	0.790494665
C0137	0	6.675130456	6.263720168	0	2.386279683
C0138	5.638786354	5.541844112	1.116071429	3.771428571	0.208372384
C0140	4.672916559	4.959906295	3.844666838	3.495436462	3.862704918
C0142	4.018720052	3.834390641	0	1.03099631	0.986602358
C0143	4.734801725	4.968120638	3.895620438	1.334945055	0.692762186
C0144	4.816374287	5.472072676	1.716351502	4.174715909	0.682753461
C0145	7.879855321	8.213323651	2.834782268	2.53646833	1.674488568
C0146	6.82844367	7.066453893	2.868213228	2.350500715	1.255449972
C0147	5.578408039	6.248847979	0.984367221	4.689514635	0.501869159
C0149	5.175739724	5.839638164	5.685955306	4.07083016	1.640706127
C0150	7.773836388	7.77199157	1.587870753	6.545131846	1.613158613
C0152	7.310474643	7.532739947	0.313701661	0	0
C0153	5.949138159	6.08089555	1.130615385	2.058697208	0.483896308
C0154	0	6.246665749	5.183995935	0	0.777981041
C0155	10.60884426	9.320867207	4.915201655	9.096875	3.958009331
C0156	6.860255025	7.98208431	2.97418513	2.237724898	1.69235474
C0157	9.08599689	9.015542077	1.180057999	6.119218241	0.782497605
C0158	6.086924858	6.298265594	1.207560887	4.424369748	0.513189448
C0160	4.368698259	5.349066273	0	2.975	4.123943662
C0161	0	4.850992417	3.872990816	1.395833333	0
C0163	5.013752326	4.582541717	3.829721362	1.560790913	0.693773825
C0164	6.577363444	8.966260768	3.028813512	3.053338307	0
C0166	5.827694702	0	0.419594705	0	0.171736375
C0167	11.19284861	10.40833891	1.768056204	3.770469799	1.74086661
C0168	6.631078791	6.567560389	0.418672328	0	0.168347082
C0169	6.13951811	6.243204383	1.332108744	4.755244755	0.523162446
C0172	5.41935895	6.102057619	2.112240739	4.143576826	1.781914894
C0175	6.094403829	6.32289214	2.35479798	1.817509248	0.505901506
C0176	3.818395244	4.167220422	2.742302461	0	1.000451264
C0178	5.182550737	6.254269355	5.052324925	4.886977887	2.004732928
C0180	4.339516466	5.080374002	1.597913649	0	0.660810811
C0181	7.108337506	7.154962721	0.811478145	6.288753799	0.171670306
C0182	7.04336565	6.066994441	2.427677139	4.506101938	1.304101839
C0183	7.988924479	8.322723202	1.644161881	5.531401945	1.598954444
C0184	5.267056786	0	0	0.90654037	5.344489796
C0185	9.682994554	10.57876736	4.009289565	2.833580687	4.055075594
C0186	8.177276145	8.717866967	1.236868594	3.01120797	0.839285714
C0187	4.84920453	4.525484822	4.099475213	1.281513226	1.555427252
C0188	7.717670841	7.545437535	1.54273915	0	0.991231916
C0189	9.847267133	9.88930098	3.859485329	3.074977619	4.159717768
C0190	8.878940869	8.702174175	0.813200421	6.256756757	0.816149068
C0192	4.360704329	4.565711606	1.667655894	3.334415584	0.697674419
C0193	7.023583258	7.248933019	2.807065217	2.76984127	1.250231696
C0194	4.030634491	4.105041979	1.041663632	0	0.986924686
C0195	5.821989838	0	0.957106476	0	0.202968923
C0196	8.98890564	0	1.230803807	0	0.768178546
C0197	7.671919124	0	1.033570645	5.788063337	0.95222296
C0199	5.95595489	5.820023962	2.436765397	0	1.808536585
C0200	4.779607702	4.571541212	0	0.212056381	3.706467662
C0201	5.149286042	5.905605414	1.107017507	0	0.210669078
C0202	6.384367097	6.953261652	0.770961916	4.671425115	0.18225134
C0203	8.770465868	8.044817296	1.272504606	6.006369427	0
C0204	6.019672496	7.4173056	2.36376737	4.931874338	2.288135593
C0205	7.145712945	6.491939515	10.49757282	2.766511628	2.134337001
C0206	4.888246276	4.985745381	0	0.239954938	3.596491228
C0207	9.619371606	9.367152594	4.032193347	3.488771833	3.789074355
C0208	7.058849183	7.597494795	2.743515566	2.471563981	1.655047533
C0209	8.753468443	8.029645487	1.371280724	3.388976378	0.851842375
C0210	6.109650502	5.684846248	4.798604876	3.979697624	4.375097276
C0211	8.393019608	7.62646448	8.054442509	3.425	6.280523256
C0213	6.15577901	7.712908473	1.173854447	0	0.206356968
C0214	7.174454248	8.472968348	7.537700865	2.268907563	2.555649598
C0215	3.933332183	3.863495167	0	0	1.013888889
C0722	5.626698828	0	1.988055306	4.330801367	1.919616077
C0723	7.755136038	7.925146391	3.88593533	2.417956656	0
C0724	5.887197718	6.35108179	0.750505523	5.847145488	0.176691729
C0725	6.736799759	7.415613418	6.297409168	4.937321937	2.377563329
C0728	6.233205263	6.593910635	5.818179838	5.228279387	1.433004231
C0731	5.511975531	5.753649712	1.07748874	4.363256785	0.203393999
C0735	5.549657781	5.870276917	1.015172965	4.047746145	0.206882833
C0738	9.871074364	9.79875963	4.249486884	7.311534968	3.862756953
C0739	7.560972812	0	1.592615723	4.984234684	1.55690262
C0741	6.538418033	6.921663216	0	5.318859365	0
C0743	6.26886499	5.859307256	2.33560477	2.20649652	0.508564678
C0744	7.022588151	0	3.187856052	0	1.536761669
C0745	8.536408674	7.458280465	3.486768244	2.391608392	1.62455018
C0747	6.750827761	7.146006282	2.564882507	5.522887324	1.07099637
C0748	6.391988405	7.241956706	0.758770588	5.218262806	0.17468106
C0752	5.443833706	5.906300956	2.132911938	0	0
C0755	2.71883119	4.120311393	2.999161	0	0.349670393
C0766	6.703999625	7.675123101	2.984616115	2.692776327	1.594821021
C0786	4.889088424	0	3.808532667	3.553036784	0.669656992
C0829	8.533801121	7.143836996	7.423423423	6.008064516	6.465517241
C0835	7.780639794	7.886685064	1.152238806	6.008264463	0.790563867
C0845	7.183850571	7.143006276	7.210215427	0	2.382737576
C0846	8.943192049	12.75722414	8.28927988	3.126160568	0
C0847	6.941927965	6.739123228	5.722891566	5.406808511	5.930501931
C0848	6.024721686	6.249024822	6.076792837	2.102	2.444712991
C0849	6.958967257	7.032733152	1.246098061	0	0.77314263
C0850	4.42752154	4.935435857	3.983904585	1.368220015	1.572486772
C0851	6.177858821	0	6.25210141	2.115176152	0
C0854	0	4.536556839	4.255509394	0	0.682653519
C0855	7.386134842	7.647588624	0.842552927	5.72392638	0.183529946
C0856	3.969912618	4.061414505	0	0.908461948	1.050868486
C0857	7.737296103	8.309074027	1.713002814	6.090534979	1.552312528
C0858	4.675546823	0	1.545391545	0	0.650659452
C0861	8.355469863	0	4.103993697	2.942964824	3.955573506
C0862	7.033912918	6.398879903	2.685418473	2.10373444	1.333926981
C0863	5.884200592	0	2.030075901	0.934751262	0.856160458
C0864	4.245807237	3.902846785	1.098439376	0	0.352564103
C0867	8.327909389	7.600533692	3.413346614	2.856725146	1.646831156
C0868	8.106910818	0	3.152148157	2.44646098	1.350824083
C0870	7.701349364	7.82982519	2.909780885	2.483910325	1.576719577
C0872	6.06608162	7.574448978	5.884184309	1.592982456	1.880539499
C0874	9.538927748	9.31908245	4.277960959	0	0
C0875	7.591617983	8.080374442	8.63002681	5.918478261	6.375
C0877	7.95015063	8.935715392	3.417456706	2.510770751	1.926485398
C0878	7.030278727	6.482741863	1.283465637	5.036885246	0.771309771
C0880	7.931985294	8.143965133	3.267303298	6.090104586	1.666666667
C0881	7.741183099	7.118267371	0.366947855	0	0
C0882	5.552169607	6.010050984	1.046678929	3.807017544	0.504632012
C0883	7.432084845	0	1.255016968	0	1.142217802
C0884	6.041742678	5.926637841	1.832488766	1.911760254	0.497308308
C0885	8.007797509	5.310226102	3.449863441	2.829959514	1.602175602
C0886	7.749388322	7.485505594	1.660784836	2.711602951	1.032124352
C0888	5.747793279	6.42532165	1.915969733	1.830179283	0.508087811
C0891	6.214923508	0	0.369429853	0	0
C0892	0	8.534127005	0.807018832	0	0.172534526
C0893	8.058227637	0	1.004318693	0	0.144857297
C0894	7.777427363	10.16385022	3.850181514	3.573891626	3.818346957
C0896	6.217571016	6.887580353	0.755293612	5.238551207	0.172667382
C0897	7.791398754	7.657391759	1.045061061	2.774522293	0.152324121
C0898	4.445994856	4.101867905	0	2.805929919	2.738137083
C0899	6.304961397	6.661691784	6.125201112	2.129414445	2.417777778
C0901	5.992596347	5.958208884	0.945635094	4.043110085	0.209385113
C0902	0	8.539520485	3.902860548	0	7.943613349
C0904	6.532965912	0	0	1.989947264	0
C0906	7.263355335	8.087779177	6.613071045	5.330162574	6.809272919
C0907	8.019782519	7.763243685	2.922455322	1.261521451	1.656238891
C0908	7.949306373	7.62435433	1.739540086	5.98847185	1.600345026
C0909	3.73996136	4.031859432	0	1.016331936	1.008632138
C0910	7.086341667	7.042126946	7.304989459	2.222477064	2.510288066
C0911	4.970434048	4.218992215	5.209764919	2.767955801	0.667613636
C0913	7.870009334	8.937205558	1.19979605	6.580098583	6.377563329
C0915	6.966745586	9.104791277	1.604230769	3.933333333	1.269852183
C0917	5.624145586	5.888642717	1.035249076	4.317004239	0.485480688
C0918	9.414483357	6.131446513	1.372783083	6.740740741	0.824043716
C0919	5.120159659	4.769218891	1.694011976	3.141025641	0.67808
C0920	8.286735569	7.579099723	7.409118566	5.870786517	0
C0921	6.017514268	6.992220117	0.766417493	5.178801843	0.180341023
C0922	9.248993679	8.500966913	9.058603491	7	7.099644128
C0925	8.255768234	7.469696126	8.725104127	6.741418764	6.31120332
C0926	5.939797571	4.71308423	1.151371057	4.682170543	0.522279793
C0927	8.91512073	10.38618142	1.699140401	4.789090909	0.954076367
C0928	9.730770299	8.383759161	1.498007968	3.420878602	1.52869238
C0929	5.840020752	9.074052042	1.199203187	3.18079096	0.202839757
C0931	7.929743651	7.106092789	0.354662226	0	0
C0932	6.80771797	6.497287295	2.502347418	2.64114053	1.271761134
C0935	8.00711962	8.304272365	3.491640307	3.005669429	1.709475709
C0936	3.638664565	3.593247395	0	2.824884793	2.877142857
C0937	5.915873672	5.948141271	5.500821288	3.88569294	1.837888532
C0938	5.688129115	6.089934072	5.241314847	1.767972236	1.897546898
C0939	6.92509017	7.251363713	2.501327479	4.770460133	0
C0940	6.245164799	0	1.065184311	3.934431138	0.490645745
C0941	4.436758678	3.845861384	2.954675776	0	2.507858546
C0942	8.552895428	8.863719843	6.512195122	6.653277932	3.272583201
C0943	4.904252049	5.076193927	0	4.146299484	3.689373297
C0945	9.648103974	10.36391047	3.948621554	6.065989848	3.566120219
C0946	7.343518983	7.419389404	0	5.860240964	0.176284585
C0948	8.093896241	7.147067562	3.380490588	2.838612368	1.563977747
C0951	7.966266949	8.235119492	0	6.727858293	6.001639344
C0953	8.011849799	7.389839672	1.176264735	0	0.59697614
C0957	7.576515081	7.10267876	5.582210243	1.281183932	2.372419488
C0958	2.758640889	3.929938487	3.217563693	0	0.353418593
C0960	6.05339127	5.565920309	0.982848856	4.299051039	0.956136976
C0961	5.840776823	6.052845482	0.537118504	0	0.209005172
C0962	0	2.343173432	0	0	1.583458647
C0963	7.080255127	10.26403168	1.457225018	2.286821705	0.384482759
C0964	7.146910547	4.393259309	0.919630156	0	0.175878163
C0965	6.961227446	7.160695647	1.296931529	0	0.398759262
C0966	6.961446173	7.209561028	2.679083095	2.679083095	2.486984381
C0967	4.930017696	5.849968873	2.065966965	0	0.930004458
C0968	8.088601762	8.919585073	3.106959869	2.747848537	1.536858974
C0969	5.770165439	0	2.178438438	1.822046652	0.527572484
C0970	5.931912176	4.493595691	2.196360153	0	1.808913309
C0971	8.439178299	7.736951928	0.359641019	0	0
C0976	4.94487517	6.91268577	0	3.464499163	4.010948905
C0977	9.272720101	9.403190576	3.622423488	2.886133426	0
C0978	6.335304301	5.899639953	0.958763515	4.003063308	0.492587102
C0980	4.725536039	4.800956897	0.847583643	0	0.652324574
C0981	7.059725216	9.632799311	0.878931751	6.061722708	0.173469388
C0983	8.485955687	11.03016865	3.222661397	2.648704172	1.683606557
C0985	6.185849921	6.747621349	0	1.543859649	4.329059829
C0988	8.538232544	10.67492964	6.456086287	1.476163925	2.708997722
C0990	6.781668038	7.095832153	1.335787709	3.811676083	0
C0994	8.571970314	8.479732432	0	0	3.685925926
C0995	7.171694004	7.76973543	7.109333333	5.477707006	2.432387312
C0996	6.057692578	5.650750532	4.896549436	1.63172189	1.971237802
C0997	8.059920238	8.513102486	1.203428263	0	0.774033697
C1006	7.737964862	0	3.061876668	2.546292739	1.621220451
C1008	6.357863978	6.932006344	2.551085932	2.210597826	1.3528686
C1010	4.381937577	5.891513417	0	0.318949142	0
C1011	6.696907341	6.874543201	6.547715817	2.125287356	2.574247144
C2012	0	12.27550151	0	2.910670903	6.983066792
C2013	8.4740291	10.17433484	3.403401361	6.554198473	1.633350462
C2018	8.796003988	10.00927539	1.440638198	0	0.790373369
C2020	5.632444169	2.923483063	2.210828025	2.191954387	0.481687898
C2021	7.940099415	6.934439924	0.992060628	5.976010966	0.588656902
C2022	6.858575105	8.540422749	6.632653061	2.291496797	2.244769874
C2023	8.107648202	11.79457589	3.574561404	2.490279465	1.660544649
C2025	5.696640093	6.93143541	0	0	0.491184658
C2026	4.821446738	8.738182013	3.754448399	1.19512947	0.707212056
C2027	5.572879246	6.734053846	2.243029546	0.721635077	0.518120805
C2039	8.926874685	9.457743521	3.428763441	7.221794872	2.738125802
C2046	4.989481595	7.466483478	4.739636702	1.295169082	0.698547215
C2048	3.611644049	6.459279457	2.726315789	2.70604782	0.985218034
C2070	8.456297123	12.72820964	7.791925466	2.341328413	6.699124726
C2071	7.363369794	7.731197722	1.883850438	0	0.970097357
C2072	6.979617132	9.523968283	1.488177443	0	1.283193648
C2074	7.469432636	8.135556849	1.744625066	6.074400392	1.471104758
C2078	6.429950779	6.988359181	5.465753425	1.430330753	1.962102252
C2081	8.095284149	8.090298051	3.248221344	1.703810021	1.481698799
C2085	7.120313689	10.78966742	3.353413655	5.873631003	1.280683256
C2089	5.876219003	8.892372494	1.063713478	4.031871016	0.487067326
C2090	6.14731952	7.049393287	5.332528375	4.386119874	1.808846761
C2091	3.520003273	5.946650471	0	0.748105059	1.046337818
C2093	6.039678707	8.608120677	3.056009335	2.090218424	1.25180072
C2098	6.538483337	6.112124916	1.026655284	0	0.205145451
C2102	5.856685495	9.424583966	6.996491228	1.793387122	1.216471477
C2103	4.513646315	6.386100282	1.710501714	3.218529708	0.659347553
C2108	6.442906665	7.769676234	6.976098689	2.116138329	2.312381554
C2109	8.917005701	10.25265928	0.542033627	6.71997846	0
C2110	9.032875106	6.891914622	3.214984253	2.583191644	2.988372093
C2111	5.07462725	4.689574533	4.202295552	3.711692697	0.678743278
C2113	6.711341696	9.795688434	1.547406082	4.850560399	0.179023884
C2114	5.617263157	7.742672483	6.935902807	5.307824592	1.292842742
C2116	5.636347279	6.033795292	0.511676397	0	0.511456628
C2118	6.914417139	6.660925542	5.77046549	2.468579235	2.372563177
C2119	5.999245087	6.472703845	2.555045872	4.57300885	0.209116353
C2120	4.836270267	6.441383464	1.723111486	3.444606947	0.672406181
C2121	6.269012736	14.07557205	0	5.029481693	0
C2122	4.58776199	5.867322108	4.237804878	1.182348427	0.687901499
C2125	8.40185299	9.340041346	1.877160206	0	0.311161731
C2126	3.429046454	4.476949573	0	0.909542391	1.043018868
C2127	6.793374463	9.146169025	2.909028961	6.205757643	2.440366972
C2130	5.822960984	6.266717772	2.299190283	1.804768041	0.48858282
C2132	6.668870018	8.423976561	2.747169811	1.978348175	2.544144144
C2135	7.05455449	11.23691093	7.852652259	5.848335388	2.553701773
C2139	5.770808805	7.084895845	2.882172131	1.988032551	1.258749698
C2141	11.33482491	7.098161059	4.191831269	9.088685015	3.847826087
C2142	4.582794496	6.403646217	1.683760684	3.545627376	0.669736842
C2143	4.744927111	5.204810409	1.631510417	4.156840298	0.674545455
C2144	6.89350265	6.147206523	6.269349845	2.556107249	2.532833021
C2145	4.698078105	4.977298935	1.543123543	3.692261185	0.252840222
C2146	10.17146334	16.06760388	4.776131045	3.510319709	3.974545455
C2148	7.824171295	8.484752086	1.843799682	2.887661638	1.021697511
C2150	6.248050809	0	5.384506041	1.421460892	1.866209262
C2151	6.216579348	7.797657552	2.691135303	2.131915922	0.179815016
C2152	5.213275994	5.553770481	2.051863857	0	1.758818918
C2153	3.421936705	4.519207136	3.154916929	2.572411421	1.026332191
C2155	6.896766214	6.448058857	6.748062016	5.647410359	2.290150843
C2156	7.639444434	9.448197054	6.682926829	5.424278138	6.316787004
C2158	6.677231595	7.958178125	0.857183908	0	0.171187683
C2159	11.12136008	12.62702512	4.627420199	3.22310173	3.817731278
C2160	8.592666814	9.357982946	1.841657418	6.853211009	0.989597781
C2161	8.266947886	15.6119792	0	5.507788162	6.297206704
C2172	3.237046117	5.306627577	3.54965358	2.033946928	0.328115593
C2173	5.792089999	5.936605895	0	4.82585752	0
C2174	10.86737458	9.591546165	1.111529099	0	0.114054657
C2175	10.33537717	9.909696956	8.234088457	3.058388478	0
C2176	5.137656019	7.550169367	1.201943844	4.045679012	0.529983108
C2179	6.612893578	6.633252934	2.70877193	5.133175729	2.940340909
C2180	10.11274422	9.791563174	1.851288056	4.042810985	1.744368601
C2182	4.5540282	5.003552767	1.879576892	0	0.664179104
C2183	6.095451415	7.187162952	5.775714286	0.37539923	1.666797334
C2184	7.409023731	7.200653146	8.430985915	2.488593156	2.702775291
C2185	9.701305891	7.269325567	8.557164634	7.154666667	7.106586826
C2186	7.771239742	8.440689643	2.987481032	5.098863636	1.394107452
C2187	6.382593374	6.359883967	2.102910909	4.035430464	1.890350877
C2188	7.290543329	7.493872695	1.360106022	1.342692828	0.646695096
C2190	7.251890876	6.622159275	0.782624208	4.751054852	0.726577438
C2191	7.790105647	12.78097736	3.396847345	5.940503432	0
NA06984	4.216341397	4.213497625	0	1.052941176	0.982917821
NA06985	6.816589477	6.79364559	6.155746051	6.51747959	5.083333333
NA06986	6.466076467	6.397042331	0.547858896	0	0.50260983
NA06989	8.72947336	7.807994902	2.242155919	8.004494382	1.161788064
NA06993	8.950694104	8.274701948	1.672139131	7.4	1.633802817
NA06994	6.430869976	6.001543267	1.048491004	4.460013219	0.200276243
NA07000	7.372355409	7.664375521	3.041525054	6.397887324	2.924588086
NA07022	11.35006516	9.539874493	1.22072783	0	0
NA07031	10.51801473	0	4.287716616	9.063369397	3.5625
NA07034	7.752346001	7.546019052	3.209914238	2.703821656	1.604368932
NA07037	5.817460614	5.655066217	1.137342991	4.419463087	0.208705848
NA07045	7.87045921	7.207049121	0	2.119347665	2.333535476
NA07051	10.27344628	7.578852964	1.436486256	8.429846939	1.142339545
NA07055	4.561150222	5.370557574	4.097040376	1.589069172	0.662850601
NA07056	5.047935799	5.479172385	4.212577766	1.145609766	0.648576512
NA07345	6.146839117	6.510501723	0.706002499	5.209131075	0.17467445
NA07346	8.862722	9.442079048	3.413869015	3.288119053	1.651274651
NA07347	8.462691576	10.82123676	0	7.195373812	0
NA07357	9.548996451	10.26625358	4.090142896	0	3.726190476
NA07435	5.591890251	7.38601571	4.873595977	1.451209758	0
NA11829	7.84909397	7.867959295	1.753760211	6.70256776	1.602058319
NA11830	10.21330723	9.17164323	2.284910675	3.39500592	2.237150586
NA11831	7.006922525	6.844931912	0	2.472450331	1.321875
NA11832	6.96783863	7.710447059	2.540874031	5.587912088	2.361632653
NA11839	6.925675255	6.575878845	0.431153904	0	0
NA11840	10.14469036	9.891073966	1.250806569	8.097525473	0.847598012
NA11843	7.323893984	6.130728376	5.497566731	1.050214734	0.48121547
NA11881	7.159959587	6.720232724	4.427330805	2.613259669	2.281512605
NA11882	6.925283573	6.116917232	2.442487673	0	1.25660864
NA11891	6.592801586	5.508521272	1.098557428	4.815738964	0
NA11892	7.758736243	9.053542024	9.460153205	6.316502116	0
NA11893	4.159457058	5.184091347	0	3.768631813	2.654600302
NA11894	5.114821536	0	4.61791498	0	0.675801448
NA11917	7.897717373	7.923194236	2.818411495	6.66904277	2.413483146
NA11918	9.314809287	7.832748186	1.858166782	8.105263158	1.590503056
NA11919	8.157451485	6.100268415	0.648037243	0	0
NA11920	5.433631345	5.073843851	4.550836975	4.55874937	0.659588587
NA11930	5.735631585	5.747947106	4.813888333	7.50255102	0.659644503
NA11992	6.882247005	7.383577381	6.207220671	1.996153369	2.366624526
NA11993	6.708676699	7.178173695	0.393939866	0	0.084507042
NA11994	6.934311012	7.18430396	0	0.996297416	2.456470588
NA11995	9.14023481	10.19969022	1.203526894	7.434343434	0.763245033
NA12003	7.522867437	8.114151906	6.726437434	7.5	2.904109589
NA12004	7.210767125	6.963425103	5.880701395	2.404255319	1.260154414
NA12005	7.819058452	7.65548518	1.601670323	7.082155046	1.529510961
NA12006	8.221157736	8.154028581	3.03764823	2.720135016	1.630513377
NA12043	7.191907762	6.790782284	6.228545766	5.87780188	5.522779043
NA12044	7.096366257	6.703705898	5.656469849	2.247220163	2.197122302
NA12045	13.5772283	18.94892199	4.633380998	4.996253122	0
NA12056	4.721280696	5.351911671	4.051796157	1.357203751	0.669939224
NA12057	7.00115779	7.09247915	6.16340768	1.875919989	2.390842734
NA12058	8.192372863	4.777247896	3.299486369	3.177111717	1.672687062
NA12144	8.550283365	7.389163185	0.315884885	0	0
NA12145	6.320389706	6.872109336	2.483928138	6.077805486	1.140407288
NA12146	7.419045024	7.982048154	0.322450513	0	0.17019475
NA12154	8.108331189	7.534982679	0.985086582	5.711711712	0.564553991
NA12155	6.759802035	9.023444183	1.623051389	0	1.049215626
NA12156	4.103899294	4.803150622	0	0.895259096	1.003880983
NA12234	10.26200371	9.475200975	1.524288729	3.772241993	0.679545455
NA12236	6.958769386	6.518585455	6.495793229	5.286054422	2.411449016
NA12239	9.221300971	9.312345569	4.009117667	3.375974324	3.953090097
NA12248	6.158812213	5.813826945	0.989330416	3.808814887	0.524365482
NA12249	7.718649101	7.847865617	1.671390071	6.405494505	0.902857143
NA12264	5.987044334	6.119864529	0.953379424	4.731299213	0.512752858
NA12272	5.986172086	5.311267309	2.341793169	5.133333333	0
NA12273	8.45264358	0	0.379114975	0	0
NA12274	7.556157433	6.685121399	6.855807744	0.976958525	2.514176245
NA12275	7.404264377	6.22180829	7.834661355	3.116883117	0
NA12282	5.177064196	5.605769227	4.806709265	4.290026748	0.717528736
NA12283	10.95703623	9.385685747	0.639176773	3.659500291	0.22925608
NA12286	5.774776254	7.284417329	0	4.915113872	4.019144863
NA12287	6.012260409	7.034019333	2.212237927	1.922110186	0
NA12340	8.828251862	8.979479038	0.832939373	1.682818294	0
NA12341	5.759043397	5.361167405	1.778836834	0	0.66426513
NA12342	9.862810516	7.675258543	9.470247934	4.56012024	6.830313015
NA12343	9.682371961	8.345693102	3.440566911	3.668421053	0
NA12347	9.456412823	8.509242602	2.259056264	7.470588235	0
NA12348	8.46574464	6.3118091	1.854699747	0	1.568014706
NA12383	7.718390527	8.176752918	2.030453822	4.404255319	1.694714132
NA12399	9.302673989	10.24717733	1.811215151	0	0.914038964
NA12400	6.125048502	6.052607918	0.529257642	0	0.532632743
NA12413	7.268505097	8.02397531	7.129479073	3.353310652	2.209436688
NA12414	7.159555582	5.556858244	1.890692641	0	0.998875773
NA12489	4.882684955	4.335122553	0	1.915824916	0.660661506
NA12546	11.01938807	10.58680338	0	4.038885548	1.973659454
NA12716	9.556362607	8.779541878	3.795364176	1.548391412	3.617834395
NA12717	9.338241026	7.537036846	0.965119798	5.698949379	0.356154406
NA12718	5.389772379	6.401940988	0	1.512367964	4.042565947
NA12748	5.98632475	7.3990913	2.381182909	2.393339334	0.506246504
NA12749	5.710160073	5.212285698	0	3.695686901	3.737916219
NA12750	6.293130818	6.451799966	1.046329129	3.839121632	0.476086957
NA12751	7.068400507	7.029173871	1.324787799	2.380490386	0.411134904
NA12760	5.045681038	5.259470379	1.522545265	1.375744048	1.136034732
NA12761	9.004564101	8.092400859	1.212299386	7.203995498	0.81459026
NA12762	10.42581173	8.753578572	0.995954657	3.067372902	0.395201129
NA12763	5.738707316	6.175462246	0	2.061217844	3.911764706
NA12775	9.50873657	11.48087736	7.473704268	7.966473988	0
NA12776	6.056493865	6.940332073	0.84541999	6.589041096	0.19533111
NA12777	5.710848517	4.818070037	4.671465296	1.440069991	0.672828096
NA12778	0	7.589331161	1.122330097	5.492857143	0.212121212
NA12812	8.924120189	8.136292448	1.216820494	3.106227106	1.184019919
NA12813	4.486764964	3.295517133	2.970323978	2.749646393	0.38790932
NA12814	5.979197103	5.833870049	5.284155652	3.974984809	2.011811024
NA12815	8.799554155	8.753814531	1.205003397	6.465329992	0.808080808
NA12827	8.632018422	7.63221856	3.374857404	5.617283951	0
NA12828	11.69358271	10.56643252	2.678674864	4.909287257	0
NA12829	4.106600053	5.591834176	3.603523722	2.830307561	0.999837187
NA12830	11.21585349	10.46237524	3.731265777	4.896585366	1.826405868
NA12842	9.458497901	7.977300862	3.710341463	3.066402379	0.945862151
NA12872	9.839326904	9.188687951	1.195655022	2.595463138	0.813732929
NA12873	7.323591688	6.599496631	0	4.593625498	0
NA12874	7.392769716	7.826875627	6.808103896	6.444444444	6.292682927
NA12875	9.917006366	11.5861192	3.993537599	2.800728266	3.997252747
NA12889	8.833573535	9.655321216	1.120649799	3.5029554	0
NA12890	5.31642991	5.834362379	1.655140557	5.09798995	0.68459858
NA12891	5.174135764	4.753294764	4.270960195	1.313085695	0.659482759
NA12892	7.255812206	6.708942311	1.346474458	0	0.712891628
SG10	9.521551333	8.014864081	1.308677312	7.010140406	0.767050123
SG100	10.83429436	9.150480863	8.943089431	3.314728124	8.035629454
SG101	4.756284726	5.882631029	4.360942761	0	3.786666667
SG102	4.35062209	0	4.061341853	1.202881152	0.672697368
SG104	9.892537141	6.71875177	3.773340832	1.579815727	1.987443496
SG105	11.52281892	13.53384052	3.90157028	3.374858437	3.712089077
SG107	7.150444252	6.386037213	2.199367089	5.834255753	0.576338028
SG109	7.328373461	5.749079196	1.466024341	0	1.297421731
SG111	3.42664275	5.205835864	0	0.850642726	0.984962406
SG112	6.419470181	7.273142959	0	2.000653168	4.301204819
SG114	5.131462511	4.860840787	4.765317919	1.420524691	0.676868327
SG115	9.233550136	5.011637839	7.200440529	1.016698292	6.083333333
SG117	9.328237344	6.138567016	1.06879845	6.126785714	0.592704461
SG118	8.512054341	5.644864493	3.159490183	6.224841342	1.604070913
SG120	10.93742517	0	4.157258065	0	3.787561915
SG15	10.00054544	9.147050926	3.974938875	3.219089811	3.907131012
SG18	6.58047939	6.522149126	2.480668983	5.314751869	1.293787294
SG2	5.126699336	6.28875579	1.025402925	3.753410982	0.512079063
SG20	6.180888479	7.770104872	2.136857708	2.090297791	0.481068289
SG22	8.131855574	5.69156832	3.652283465	2.613672496	1.721962617
SG24	5.569268149	6.926404486	2.056278366	0	0
SG26	4.530938398	4.813839583	3.996118012	3.207364926	0.664765683
SG3	11.64083991	10.79320648	0.872695035	0	0
SG30	7.934036281	6.790805512	1.037950664	5.839137645	0.586425339
SG34	7.949539751	8.111738106	1.716208421	5.373595506	0.964285714
SG35	4.568737552	4.830901342	4.434920635	1.462464874	0.669126086
SG38	4.877479555	6.449313615	1.552945913	3.379805661	0.681444241
SG4	8.217785849	8.8256444	3.137177164	2.329264749	1.614992151
SG40	1.940881732	4.980206117	2.029579657	0	2.121510673
SG41	6.592742253	8.361495833	6.322334004	4.708438971	5.707037643
SG46	8.752457922	6.231280161	3.280902256	2.550605961	1.55349345
SG5	5.580022807	6.949025644	2.069288065	0	1.835676626
SG52	4.892847156	4.472474431	0.683341428	0	0.633818589
SG54	7.712384769	8.16389832	2.728407557	2.736797988	1.381755462
SG55	9.885381289	9.885387859	3.501724451	2.837273565	3.280568239
SG57	5.188539877	5.335176947	0.712041885	0	0.679800912
SG58	7.891573994	7.606042831	3.070333634	6.237047551	0.591429995
SG59	4.943727377	6.548463883	1.589588378	1.960629921	0.683051934
SG60	7.408929013	6.934773602	1.636248094	5.252854812	0.977681785
SG62	6.931917694	4.420931879	2.654207069	2.19876111	0.598346131
SG63	8.404117795	9.167722102	1.72691118	0	0
SG64	6.998533904	7.768936945	1.361024795	0	1.112078978
SG66	7.555985665	5.125245986	1.634658795	6.917423617	1.662943176
SG67	6.318388148	7.158524515	0	2.015737098	0
SG69	5.606630203	6.438715832	2.095139607	0	0.471736205
SG70	8.96110735	9.322523634	7.300486618	2.978571429	6.251051893
SG71	7.405072019	8.734386384	3.093270979	2.507183011	1.631147541
SG72	3.601370656	4.702587355	3.019336126	0	0.361486486
SG73	10.11378876	6.492958299	2.330212365	0	2.294271686
SG74	5.779073649	6.599768266	1.097433211	3.933287951	0.587322122
SG77	6.947290387	6.811556532	2.675205855	5.663181479	2.028169014
SG78	7.978394502	7.845838715	1.10365086	6.156650912	0.541338583
SG8	5.526759779	6.256696756	1.989321331	1.520225464	0.492624678
SG80	8.116400147	10.34081996	6.007272727	2.354230067	2.536522853
SG81	8.5591171	7.587871072	1.223332728	7.017304189	0.811526996
SG82	7.852161551	7.105939154	1.366189719	5.679331307	1.027173913
SG84	6.037928782	6.938345176	5.691970803	0	1.709854015
SG86	5.038328703	5.531729628	0	0.254955401	3.238622386
SG88	7.59745809	7.46868049	0.34525004	0	0
SG89	8.553112777	7.290010803	2.543203508	5.297939778	0.4
SG90	8.342060937	7.488387077	3.226219025	5.92484472	1.572230539
SG94	5.991261237	7.274889321	2.058753709	2.056553911	0.502239015
SG95	6.352976374	6.593910654	0.994505495	4.810218978	0.558415842
SG97	5.953607457	6.721982618	5.10331384	4.740039841	0
SG99	7.415107467	3.60237984	6.363070539	2.265151515	2.370779221
UKTS8049	9.563021598	10.82407758	4.303733602	3.366675954	3.944006309
UKTS8670	4.363184621	5.902188862	1.754356846	3.436112777	0.6600244
UKTS8695	4.531517698	6.883580442	0	0.514545796	1.573529412
UKTS8713	7.788556207	7.582047441	8.003861004	2.605405405	6.586585366
UKTS8727	9.032532282	7.557367653	8.617252931	3.24474606	7.387966805
UKTS8740	5.939121212	7.084963563	2.402108434	1.523278117	0.501328609
UKTS8754	12.4524535	13.84678308	1.989059829	4.159662113	2.080500894
UKTS8768	9.633750886	8.273928642	0.916184432	6.179065174	0.496705815
UKTS8791	8.058797247	10.55738508	7.674220963	3.0261563	6.213592233
UKTS8792	6.343660972	6.815649182	2.539325843	5.132673267	0.87094519
UKTS8796	6.812578554	0	2.684335914	2.47503592	1.226158038
UKTS8797	7.277214386	8.736309207	1.63237774	0	1.241180244
UKTS8802	6.035814966	6.064466115	5.563636364	4.598729792	1.849170437
UKTS8825	5.902476752	6.063975904	2.047659574	4.877442274	0.801546392
UKTS8837	4.60390799	5.758578937	4.194285714	0.616393443	3.346207865
UKTS8840	8.876839866	7.343586713	3.906081836	2.895627335	3.818181818
UKTS8878	8.538285289	10.06934598	0.541909733	7.556561086	0
UKTS8966	8.208096813	8.453040397	4.615384615	2.368540174	2.453635406
UKTS8989	6.801444899	9.743204192	0.508552632	0	0.172981878
UKTS8992	4.397434789	6.615787069	1.767881487	3.373498965	0.662079135
UKTS9002	6.540688832	9.094108822	7.035650624	1.111430991	2.202463433
UKTS9003	9.104600821	10.21526985	7.775256223	6.772727273	3.249669749
UKTS9019	7.552759024	7.549691267	1.508642603	0	0.735160906
UKTS9020	6.760143601	7.566534775	1.554001119	4.51565762	0.183764307
UKTS9025	8.158516074	8.792612991	1.948071217	5.597238896	1.533957845
UKTS9034	7.294632892	6.551563224	4.683908046	5.088360756	5.206896552
UKTS9046	6.36073598	6.659263761	1.193526635	3.830813953	0.508232711
UKTS9050	8.206204146	8.228399653	3.421325052	3.234207969	1.613010289
UKTS9051	7.977693198	8.610479776	7.760787992	5.59508547	6.107712766
UKTS9074	7.33417767	5.54652569	0	0.982830729	5.924855491
UKTS9082	3.825523697	4.191824494	0	2.907465355	1.720245399
UKTS9109	5.841768417	14.36136708	0.823020928	4.834459459	0.17311609
UKTS9110	7.733109848	9.35482268	7.61928934	0	0
UKTS9114	5.390148938	7.205143595	1.114915011	4.249602544	0
UKTS9115	10.80169027	11.90664969	3.966575509	3.723793677	4.07487401
UKTS9142	5.234248904	5.833591914	0	1.966547192	4.54842615
UKTS9175	8.136418885	7.742247592	7.930179146	1.727334083	8.460448642
UKTS9201	9.90231601	0	4.721911856	0	3.78613396
UKTS9213	8.987694299	9.468688258	2.993576422	5.83839779	1.608629131
UKTS9225	9.075138641	8.264377842	8.117400419	3.285774588	7.416107383
UKTS9242	5.795862529	6.081464454	2.258293839	2.017325633	0.513882003
UKTS9260	6.84058283	7.177265632	0.790556335	5.557193923	0.17012617
