# Supplementary material for: Accurate measurement of gene copy number for human alpha-defensin DEFA1A3
Source: BMC Genomics. 2013 Oct 20;14(1):719. doi: 10.1186/1471-2164-14-719 (PMC4046698; doi:10.1186/1471-2164-14-719)
Supplement: Supplementary file 3 — Additional file 3: Maximum-likelihood analysis of data from Additional file 2 . This file shows the maximum-likelihood analysis results for the same 589 samples based on the input data shown in Additional file 2. For each sample in turn, the input data are listed in column B, and the Maximum-Likelihood Copy Number (MLCN) and minimum ratio in columns C and D. The remaining columns show the individual relative probabilities for each putative copy number based on each of the measurements, with the “Combined” line at the top of each group giving the compound probabilities. As in Additional file 2, a value of “0” can indicate either missing data or an uninformative outcome, rather than a measured copy number of 0. Probability values below about 10-308 are rounded to zero. (CSV 549 KB) [file 12864_2013_5441_MOESM3_ESM.csv]

Copy numbers with corresponding scores
			best					relative likelihood values for
			copy no.	analysis	N=2	N=3	N=4	N=5	N=6	N=7	N=8	N=9	N=10	N=11	N=12	N=13	N=14	N=15	N=16
Sample ID		C0001	8	Combined	6.51E-237	2.77E-67	5.98E-26	1.13E-10	8.57E-06	0.0482297	1	0.0100768	0.000665276	0.000826639	2.13E-04	4.64E-04	6.94E-04	5.08E-04	4.15E-04
PRT1	7.87223			PRT1	2.66E-187	1.49E-57	4.80E-18	6.65E-07	0.0161115	0.563502	1	0.43293	0.09654	0.0357499	0.00776983	0.0030886	0.0014202	0.000733071	0.000414936
PRT2	0			PRT2	1.00E+00	1.00E+00	1.00E+00	1.00E+00	1	1	1	1	1	1	1	1	1	1	1
indel5 ratio	0.624017			indel5	5.56E-04	0.198606	5.56E-04	0.587029	0.198606	0.140958	1	0.198606	0.587029	0.933435	0.277654	0.899604	0.804539	0.587029	1
DEFA1A3 ratio	2.5291			DEFA1A3	3.14E-36	2.28E-02	0.837857	0.0764554	0.0227712	0.758762	0.837857	0.300475	0.420328	0.971376	0.837857	0.44986	0.758762	1	0.837857
7bp dup ratio	0.147857			7bp dup	1.17E-11	3.46E-08	2.24E-05	0.00317095	0.0985048	0.670493	1	0.326794	0.0234	0.0213668	0.0985048	0.310701	0.670493	0.989951	1
minimum ratio		20.7341
Sample ID		C0002	10	Combined	0	6.10E-261	3.98E-72	7.44E-33	4.06E-17	5.15E-11	8.08E-05	0.325909	1	0.0807421	0.00194861	0.00486416	0.00320108	0.000607723	5.92E-05
PRT1	10.1852			PRT1	0	9.53E-125	2.87E-45	3.25E-21	4.34E-10	0.00010529	0.0394102	0.499683	1.00E+00	6.62E-01	3.23E-01	1.39E-01	6.16E-02	2.89E-02	1.45E-02
PRT2	9.81403			PRT2	0.00E+00	3.81E-112	1.51E-25	2.29E-12	5.43E-06	0.00746549	0.223428	0.843061	1	0.616212	0.256369	1.05E-01	4.52E-02	2.11E-02	1.06E-02
indel5 ratio	4.01736			indel5	1.04E-158	3.50E-17	0.0344565	0.999938	0.0884498	0.00275405	0.0344565	0.733967	0.999938	0.392289	8.84E-02	4.03E-01	1.00E+00	1.00E+00	5.84E-01
DEFA1A3 ratio	3.40154			DEFA1A3	4.34E-85	4.17E-09	0.231227	0.86847	0.169252	0.0206751	0.231227	0.915364	0.86847	0.438407	0.231227	0.720589	1	0.86847	0.574429
7bp dup ratio	0			7bp dup	1	1	1	1	1	1	1	1	1	1	1	1	1	1	1
minimum ratio		3.06834
Sample ID		C0003	7	Combined	0	6.43E-237	6.33E-61	7.76E-20	2.68E-05	1	0.128718	0.000147403	1.75E-05	2.13E-06	9.35E-09	6.20E-09	2.91E-08	1.82E-08	5.94E-09
PRT1	6.85909			PRT1	2.48E-128	2.90E-36	4.34E-10	0.00298765	0.46589	1	0.348368	0.0565162	0.00690761	0.003583	0.000626962	0.000294138	0.000157973	9.39E-05	6.03E-05
PRT2	6.85085			PRT2	8.01E-128	4.90E-36	1.45E-06	2.36E-02	0.620753	1	0.453003	0.115957	0.0235099	0.00416829	7.28E-04	3.42E-04	1.84E-04	1.10E-04	7.05E-05
indel5 ratio	7.58758			indel5	0.00E+00	8.24E-136	5.68E-40	1.41E-13	0.000125365	0.156395	1	0.684853	0.178724	0.0315106	0.00492065	0.011791	0.156395	0.593831	1
DEFA1A3 ratio	4.80556			DEFA1A3	2.06E-207	7.45E-31	4.26E-07	0.084523	1	0.688572	0.196088	0.044495	0.084523	0.52249	1	0.996836	0.688572	3.88E-01	3.36E-01
7bp dup ratio	2.5411			7bp dup	1.55E-36	0.0794877	0.447943	0.00995637	0.0794877	1	0.447943	0.0794877	0.766511	0.934625	0.447943	0.564507	1	0.826142	0.447943
minimum ratio		7.76891
Sample ID		C0004	11	Combined	0	0	1.01E-174	3.06E-76	9.88E-37	1.03E-19	7.03E-12	0.000106121	0.338938	1	0.0965243	0.00401747	0.0012999	0.00122869	0.000268527
PRT1	10.7508			PRT1	0	5.02E-145	9.28E-54	6.80E-26	9.43E-13	3.36E-06	0.00657321	0.242042	0.985652	1	0.635181	0.308089	0.144236	0.0692927	0.0349351
PRT2	9.43077			PRT2	1.04E-299	6.54E-100	2.38E-22	1.47E-10	5.83E-05	0.027333	0.41425	1	0.877605	0.437518	0.156279	0.0611824	0.0261108	0.0122049	0.00620548
indel5 ratio	4.68037			indel5	3.02E-237	1.35E-30	2.15E-05	0.553271	0.587279	0.0494427	2.46E-03	3.32E-02	5.53E-01	1.00E+00	5.87E-01	1.95E-01	1.21E-01	5.53E-01	9.67E-01
DEFA1A3 ratio	10.6			DEFA1A3	0.00E+00	2.39E-263	2.89E-94	9.68E-42	1.80E-20	1.46E-10	1.42E-05	0.00563299	1.24E-01	5.50E-01	9.73E-01	1.00E+00	7.45E-01	4.60E-01	2.54E-01
7bp dup ratio	4.0631			7bp dup	3.29E-142	9.07E-17	0.0128856	1	0.29805	0.0270579	0.0128856	0.410606	1.00E+00	7.27E-01	2.98E-01	1.91E-01	6.72E-01	1.00E+00	8.81E-01
minimum ratio		2.95039
Sample ID		C0005	7	Combined	0.00E+00	2.00E-156	3.47E-38	1.96E-12	0.0040933	1	0.00632415	0.000482528	8.07E-06	3.89E-06	2.76E-07	5.93E-07	1.35E-07	1.91E-08	1.14E-08
PRT1	7.06551			PRT1	1.85E-139	3.23E-40	1.57E-11	0.000696224	0.278352	1	0.468522	0.0905805	0.0122933	0.00578206	0.00105029	0.000471666	0.000243759	0.000140073	8.74E-05
PRT2	7.33772			PRT2	1.00E-154	1.25E-45	8.79E-09	0.00224174	0.262224	1	0.761802	0.269024	0.0667191	0.0136444	0.00261756	0.00111833	0.000552312	0.00030479	0.000183382
indel5 ratio	0.857915			indel5	0.221512	1.13E-08	0.221512	0.10014	0.221512	0.706889	0.221512	0.99665	0.221512	1	0.396198	0.921045	0.706889	0.83329	0.905873
DEFA1A3 ratio	5.95312			DEFA1A3	0.00E+00	1.09E-58	2.80E-16	3.56E-05	9.63E-02	8.41E-01	8.66E-01	3.86E-01	1.26E-01	3.77E-02	9.63E-02	4.27E-01	8.41E-01	1.00E+00	8.66E-01
7bp dup ratio	0.18804			7bp dup	1.19E-10	1.40E-06	0.0014212	0.123424	0.919887	0.588388	3.23E-02	1.80E-02	1.23E-01	4.58E-01	9.20E-01	1.00E+00	5.88E-01	1.87E-01	3.17E-01
minimum ratio		158.124
Sample ID		C0006	7	Combined	4.86E-295	1.21E-67	1.77E-15	3.41E-09	0.00943037	1	0.000627628	0.000346613	3.19E-05	3.78E-06	2.57E-08	4.76E-08	1.60E-08	2.21E-09	1.48E-10
PRT1	6.40703			PRT1	1.42E-105	2.55E-28	2.83E-07	0.0431808	1	0.76451	0.148267	0.0171181	0.00171718	0.0011628	0.000189765	9.97E-05	5.90E-05	3.81E-05	2.62E-05
PRT2	6.91023			PRT2	5.67E-131	3.75E-37	7.99E-07	0.0179267	0.561746	1	0.480936	0.127711	0.0264875	0.00477246	0.000842591	0.000390857	0.000207859	0.000122471	7.81E-05
indel5 ratio	2.54668			indel5	6.57E-41	0.132569	0.195798	0.000894716	0.132569	1	0.195798	0.132569	0.970066	0.717246	0.195798	0.789512	1	0.552037	0.195798
DEFA1A3 ratio	2.07587			DEFA1A3	4.60E-19	0.63612	0.200184	0.00664419	0.63612	0.785616	0.200184	0.63612	0.975676	0.541924	0.63612	1	0.785616	0.63612	0.200184
7bp dup ratio	1.25432			7bp dup	0.105884	0.0080163	0.105884	0.394149	0.105884	0.885579	0.119441	1	0.394149	0.931705	0.686918	0.822347	0.885579	0.71901	0.97992
minimum ratio		106.04
Sample ID		C0007	7	Combined	0	1.27E-109	1.64E-25	4.24E-12	0.00751255	1	0.00336808	2.73E-05	1.82E-05	6.96E-06	5.14E-08	1.60E-07	4.62E-08	3.11E-09	1.01E-10
PRT1	6.98909			PRT1	2.74E-135	9.83E-39	5.46E-11	0.00120388	0.337908	1	0.418955	0.0757938	0.00988482	0.00481242	0.000861796	0.000393097	0.000205984	0.000119812	7.55E-05
PRT2	6.94716			PRT2	5.96E-133	7.45E-38	5.49E-07	0.0150927	0.527519	1	0.499423	0.135732	0.0285589	0.00519844	0.000923866	0.000425156	0.000224526	0.000131489	8.34E-05
indel5 ratio	2.51598			indel5	2.80E-39	0.172986	0.163227	0.000681539	0.172986	0.955478	0.163227	0.172986	1	0.646799	0.172986	0.852799	0.955478	0.486187	0.163227
DEFA1A3 ratio	4.91624			DEFA1A3	2.27E-219	3.67E-33	7.99E-08	0.0483645	0.890711	0.749765	0.235351	0.0560194	0.0483645	0.390377	0.890711	1	0.749765	0.447239	0.235351
7bp dup ratio	2.4363			7bp dup	7.96E-32	0.195951	0.300183	0.00507325	0.195951	1	0.300183	0.195951	0.955923	0.789324	0.300183	0.806125	1	0.650979	0.300183
minimum ratio		133.111
Sample ID		C0008	6	Combined	7.97E-180	6.52E-35	7.25E-13	8.28E-05	1	0.000220821	3.54E-05	8.61E-06	6.23E-09	5.05E-09	5.29E-10	6.02E-11	5.09E-11	6.92E-11	1.91E-12
PRT1	5.40245			PRT1	5.04E-63	2.80E-14	0.008056	1	0.715794	0.0883481	0.0063622	0.000428161	3.24E-05	5.12E-05	7.60E-06	5.61E-06	4.37E-06	3.53E-06	2.94E-06
PRT2	5.96294			PRT2	2.11E-85	1.67E-21	0.00190375	0.390705	1	0.429795	0.0895099	0.0143911	0.00221047	0.000321627	4.98E-05	3.00E-05	1.98E-05	1.40E-05	1.04E-05
indel5 ratio	2.12037			indel5	2.76E-21	1	0.00772574	0.00426154	1	0.186493	0.130508	1	0.440259	0.341175	1	0.62235	0.5104	1	0.130508
DEFA1A3 ratio	1.68262			DEFA1A3	1.02E-08	0.838323	0.0181722	0.272934	0.838323	0.152466	0.774751	0.838323	0.297645	0.950555	0.838323	0.574892	1	0.838323	0.774751
7bp dup ratio	0.498328			7bp dup	0.000160322	1	0.000202079	0.109316	1	0.122729	0.369116	1	0.398724	0.566745	1	0.600509	0.692082	1	0.369116
minimum ratio		4528.55
Sample ID		C0009	5	Combined	7.39E-160	2.14E-18	0.0768412	1	0.0110542	3.07E-05	1.89E-06	1.91E-06	2.47E-07	9.61E-07	5.20E-08	8.55E-08	2.75E-07	3.84E-07	3.25E-07
PRT1	4.2621			PRT1	4.31E-28	0.000247626	1	0.370632	0.0182963	0.000625581	2.46E-05	1.29E-06	9.17E-08	5.85E-07	8.60E-08	1.08E-07	1.27E-07	1.42E-07	1.55E-07
PRT2	0			PRT2	1	1	1	1	1	1	1	1	1	1	1	1	1	1	1
indel5 ratio	0			indel5	1	1	1	1	1	1	1	1	1	1	1	1	1	1	1
DEFA1A3 ratio	0			DEFA1A3	1	1	1	1	1	1	1	1	1	1	1	1	1	1	1
7bp dup ratio	3.96085			7bp dup	6.36E-133	3.21E-15	0.0284798	1	0.223928	0.0181842	0.0284798	0.549538	1	0.609514	0.223928	0.293099	0.802364	1	0.776296
minimum ratio		13.0138
Sample ID		C0010	5	Combined	1.41E-225	6.07E-30	0.00214362	1	4.96E-05	1.34E-07	7.44E-09	9.50E-10	1.59E-11	1.89E-12	2.10E-14	1.12E-13	3.44E-13	3.49E-13	1.42E-13
PRT1	4.28168			PRT1	1.46E-28	0.000193244	1	0.401324	0.020507	0.000711756	2.82E-05	1.47E-06	1.05E-07	6.50E-07	9.56E-08	1.19E-07	1.39E-07	1.55E-07	1.67E-07
PRT2	4.87795			PRT2	3.60E-45	6.83E-09	0.326728	1	0.29271	0.0388288	0.00422174	0.000476065	6.10E-05	7.78E-06	1.13E-06	1.05E-06	9.74E-07	9.07E-07	8.48E-07
indel5 ratio	3.95728			indel5	2.14E-152	3.46E-16	0.0519819	0.889791	0.0654288	0.00190297	0.0519819	0.791821	0.889791	0.311197	0.0654288	0.476016	1	0.889791	0.478204
DEFA1A3 ratio	0			DEFA1A3	1	1	1	1	1	1	1	1	1	1	1	1	1	1	1
7bp dup ratio	0.697636			7bp dup	0.0426134	0.00448907	0.0426134	0.945482	0.0426134	0.860369	0.406339	0.577165	0.945482	0.405828	1	0.637561	0.860369	0.945482	0.704838
minimum ratio		466.501
Sample ID		C0012	8	Combined	0	3.03E-163	9.75E-45	6.31E-22	7.48E-08	3.01E-06	1	0.220959	0.0290802	0.00224525	0.00162451	8.56E-05	8.59E-05	5.00E-06	3.95E-06
PRT1	9.35741			PRT1	6.87E-294	1.02E-97	4.57E-34	3.97E-15	1.08E-06	0.00745939	0.316729	1	0.800199	0.346682	0.120434	0.046877	0.0199866	0.00935608	0.0047698
PRT2	7.4126			PRT2	4.44E-159	3.41E-47	3.83E-09	0.00152716	0.227701	1	0.830079	0.309304	0.0793685	0.0166275	0.00324154	0.00136817	0.000668034	0.000364847	0.000217484
indel5 ratio	1.91939			indel5	2.76E-14	0.721832	0.000966195	0.114495	0.721832	0.0375989	0.659795	0.721832	0.11933	0.923607	0.721832	0.400909	1	0.721832	0.659795
DEFA1A3 ratio	3.06056			DEFA1A3	1.63E-63	7.46E-06	0.719749	0.47907	0.0525054	0.0521694	0.719749	0.942003	0.47907	0.189795	0.719749	1	0.803683	0.47907	0.719749
7bp dup ratio	0.993563			7bp dup	1	2.03E-15	1	0.000237082	1	0.0257202	1	0.13117	1	0.277415	1	0.415568	1	0.529364	1
minimum ratio		4.52573
Sample ID		C0013	8	Combined	0	2.74E-134	2.30E-35	6.69E-14	2.51E-09	0.000660449	1	0.0459585	0.00129407	0.000285429	9.12E-05	2.36E-05	8.51E-07	3.99E-07	3.80E-07
PRT1	8.10935			PRT1	1.00E-202	2.88E-63	2.87E-20	5.31E-08	0.00488896	0.361451	1	0.569123	0.150788	0.0543585	0.0125802	0.00489658	0.00219773	0.0011072	0.000612377
PRT2	8.0208			PRT2	7.95E-197	4.93E-61	1.66E-12	3.08E-05	0.0376076	0.566049	1	0.600695	0.209623	0.0545704	0.0123298	0.00483319	0.00218779	0.0011118	0.000620078
indel5 ratio	3.1978			indel5	1.65E-83	3.96E-06	1	0.075508	0.000957973	0.115466	1	0.468763	0.075508	0.402898	1	0.719542	0.273382	0.597122	1
DEFA1A3 ratio	3.02213			DEFA1A3	2.79E-61	1.55E-05	0.780743	0.43725	0.0453785	0.0699379	0.780743	0.914296	0.43725	0.233219	0.780743	1	0.761141	0.43725	0.780743
7bp dup ratio	1.58591			7bp dup	6.68E-06	0.226328	0.000447419	0.894758	0.226328	0.288432	0.924198	0.226328	0.894758	0.738904	0.543572	1	0.613542	0.894758	0.924198
minimum ratio		21.7588
Sample ID		C0015	6	Combined	2.66E-216	7.22E-43	0.000926224	0.0240365	1	0.000104849	0.000391192	1.36E-06	1.63E-07	4.76E-09	3.00E-10	1.29E-10	4.36E-10	8.07E-11	1.13E-10
PRT1	5.0404			PRT1	1.74E-50	1.60E-10	0.0661994	1	0.264486	0.0198368	0.00111039	6.62E-05	4.76E-06	1.12E-05	1.63E-06	1.40E-06	1.23E-06	1.10E-06	9.87E-07
PRT2	5.89171			PRT2	2.31E-82	1.71E-20	0.00307576	0.46093	1	0.392026	0.0774472	0.0120778	0.00182343	0.000262057	4.03E-05	2.48E-05	1.67E-05	1.20E-05	9.09E-06
indel5 ratio	1.00482			indel5	1	4.52E-06	1	0.00277706	1	0.0288521	1	0.0889891	1	0.167923	1	0.249713	1	0.325991	1
DEFA1A3 ratio	3.41834			DEFA1A3	3.12E-86	2.76E-09	0.214804	0.886717	0.178538	0.0220666	0.214804	0.903039	0.886717	0.45682	0.214804	0.699382	1	0.886717	0.595172
7bp dup ratio	0			7bp dup	1	1	1	1	1	1	1	1	1	1	1	1	1	1	1
minimum ratio		41.6034
Sample ID		C0016	7	Combined	1.48E-222	2.03E-52	6.12E-10	0.000730523	0.92725	1	0.0162162	0.000275076	1.34E-05	1.61E-06	1.93E-08	1.36E-08	5.68E-09	1.73E-09	4.65E-10
PRT1	6.0301			PRT1	2.13E-88	1.48E-22	2.12E-05	0.180005	1	0.35743	0.0454555	0.00413874	0.000364069	0.000325246	5.07E-05	2.99E-05	1.94E-05	1.35E-05	9.95E-06
PRT2	6.54644			PRT2	3.02E-112	1.48E-30	2.70E-05	0.0893381	1	0.987493	0.334296	0.0716782	0.0130415	0.00214113	0.000356387	0.000180385	0.000103377	6.49E-05	4.38E-05
indel5 ratio	0			indel5	1	1	1	1	1	1	1	1	1	1	1	1	1	1	1
DEFA1A3 ratio	2.21769			DEFA1A3	8.11E-24	0.327282	0.376664	0.0160338	0.327282	1	0.376664	0.327282	0.996987	0.814807	0.376664	0.892289	1	0.69635	0.376664
7bp dup ratio	0			7bp dup	1	1	1	1	1	1	1	1	1	1	1	1	1	1	1
minimum ratio		1.07846
Sample ID		C0017	7	Combined	0	7.10E-89	3.70E-24	6.01E-10	3.15E-05	1	0.0118979	0.00180177	0.000599527	1.94E-05	1.24E-06	1.37E-07	1.42E-07	2.20E-08	1.12E-09
PRT1	7.16059			PRT1	9.95E-145	4.27E-42	3.23E-12	0.000347448	0.217548	1	0.540323	0.113732	0.0162478	0.00734199	0.00135839	0.000598894	0.000304433	0.000172397	0.000106136
PRT2	7.26791			PRT2	1.02E-150	3.43E-44	1.88E-08	0.00318932	0.298487	1	0.704214	0.236785	0.0569293	0.0113894	0.00215334	0.000931042	0.000464931	0.000259139	0.000157307
indel5 ratio	1.47278			indel5	0.00062002	0.0171803	0.00062002	0.825511	0.0171803	0.884314	0.318826	0.507024	0.825511	0.272802	1	0.500081	0.884314	0.825511	0.686159
DEFA1A3 ratio	2.45519			DEFA1A3	4.79E-33	0.048875	0.731828	0.0542482	0.048875	0.8789	0.731828	0.228507	0.567118	1	0.731828	0.38887	0.8789	0.98042	0.731828
7bp dup ratio	0.420031			7bp dup	8.58E-06	0.41711	0.0967978	0.00875196	0.41711	0.929331	0.0967978	0.41711	1	0.614523	0.41711	0.913038	0.929331	0.439842	0.0967978
minimum ratio		84.0484
Sample ID		C0018	5	Combined	3.88E-130	8.74E-19	5.06E-08	1	0.000103603	0.00016834	0.000984952	2.22E-05	6.04E-05	7.26E-07	2.90E-07	9.51E-07	2.93E-07	9.01E-07	2.67E-07
PRT1	0			PRT1	1	1	1	1	1	1	1	1	1	1	1	1	1	1	1
PRT2	4.87523			PRT2	4.38E-45	7.24E-09	0.329675	1	0.291396	0.0385639	0.00418785	0.000471963	6.04E-05	7.71E-06	1.12E-06	1.04E-06	9.67E-07	9.01E-07	8.43E-07
indel5 ratio	1.6064			indel5	2.83E-06	0.0821777	1.81E-05	1	0.0821777	0.378295	0.749265	0.103704	1	0.495329	0.68789	0.933011	0.378295	1	0.749265
DEFA1A3 ratio	3.30441			DEFA1A3	1.29E-78	4.27E-08	0.349497	0.773305	0.125787	0.0144201	0.349497	0.98748	0.773305	0.348631	0.349497	0.851768	1	0.773305	0.47138
7bp dup ratio	0.661642			7bp dup	0.0188122	0.0265981	0.0188122	1	0.0265981	0.618812	0.694538	0.354657	1	0.42171	0.829745	0.889256	0.618812	1	0.694538
minimum ratio		1015.28
Sample ID		C0019	7	Combined	7.98E-264	5.13E-76	1.02E-21	5.09E-05	0.000241872	1	0.0753941	0.00251489	0.000347821	2.14E-06	8.50E-07	9.99E-08	3.37E-08	1.90E-08	2.88E-09
PRT1	7.06776			PRT1	1.39E-139	2.92E-40	1.51E-11	0.000684983	0.276751	1	0.470085	0.0910629	0.0123735	0.00581407	0.00105656	0.000474266	0.000245005	0.000140739	8.77E-05
PRT2	6.70026			PRT2	5.39E-120	2.84E-33	6.36E-06	0.0464072	0.794564	1	0.390941	0.0914624	0.0175468	0.00299137	0.000509799	0.000248213	0.000137639	8.41E-05	5.53E-05
indel5 ratio	1.4998			indel5	0.000238365	0.0246562	0.000238365	0.918398	0.0246562	0.808321	0.401522	0.402898	0.918398	0.21871	1	0.60326	0.808321	0.918398	0.581445
DEFA1A3 ratio	0			DEFA1A3	1	1	1	1	1	1	1	1	1	1	1	1	1	1	1
7bp dup ratio	0.67483			7bp dup	0.0255746	0.0144072	0.0255746	1	0.0255746	0.709221	0.585742	0.429641	1	0.322472	0.904171	0.80613	0.709221	1	0.585742
minimum ratio		13.2636
Sample ID		C0020	7	Combined	0	4.32045e-310	2.24E-80	2.05E-23	2.20E-05	1	0.277419	0.000583664	1.88E-07	1.15E-09	1.13E-10	1.05E-08	4.76E-08	3.44E-08	8.08E-09
PRT1	7.1271			PRT1	7.31E-143	1.98E-41	5.65E-12	0.000444583	0.237432	1	0.513635	0.104893	0.0147136	0.00674072	0.001239	0.000549741	0.000281056	0.000159972	9.89E-05
PRT2	6.80895			PRT2	1.27E-125	2.94E-35	2.20E-06	0.0285268	0.665514	1	0.434528	0.108429	0.021641	0.00379439	0.000658294	0.000312375	0.000169432	0.00010155	6.57E-05
indel5 ratio	7.14209			indel5	0	9.05E-115	1.73E-32	2.03E-10	0.00279227	0.459556	1	0.373364	0.068505	0.00982453	0.00279227	0.0807372	0.459556	0.939993	1
DEFA1A3 ratio	6.10627			DEFA1A3	0	4.49E-63	8.47E-18	8.72E-06	0.0560312	0.741802	0.950047	0.477394	0.166555	0.0517653	0.0560312	0.316845	0.741802	1	0.950047
7bp dup ratio	5.92939			7bp dup	0	6.23E-59	4.21E-15	0.000311651	0.302745	1	0.446011	0.0981489	0.017651	0.0302414	0.302745	0.813162	1	0.768915	0.446011
minimum ratio		3.60465
Sample ID		C0022	7	Combined	8.04E-110	2.29E-31	5.27E-06	0.0559133	0.114204	1	0.0454179	0.0722304	0.00538585	0.00189669	0.000245118	0.000140152	9.33E-05	4.49E-05	4.41E-05
PRT1	0			PRT1	1	1	1	1	1	1	1	1	1	1	1	1	1	1	1
PRT2	6.47716			PRT2	7.04E-109	2.08E-29	4.62E-05	0.107657	1	0.888107	0.282388	0.0583058	0.01037	0.00167523	0.000276063	0.000142325	8.28E-05	5.27E-05	3.59E-05
indel5 ratio	0			indel5	1	1	1	1	1	1	1	1	1	1	1	1	1	1	1
DEFA1A3 ratio	0			DEFA1A3	1	1	1	1	1	1	1	1	1	1	1	1	1	1	1
7bp dup ratio	1.26221			7bp dup	0.0921876	0.00889871	0.0921876	0.419243	0.0921876	0.908922	0.129829	1	0.419243	0.913933	0.716735	0.794895	0.908922	0.687039	0.991739
minimum ratio		8.75627
Sample ID		C0024	9	Combined	0	2.18E-127	3.28E-32	7.62E-12	0.00973002	0.00806446	0.462981	1	0.0611129	0.0188533	0.000600293	1.93E-05	4.15E-05	1.08E-05	3.26E-06
PRT1	8.05689			PRT1	2.90E-199	5.55E-62	9.08E-20	9.38E-08	0.00639823	0.399589	1	0.534936	0.136284	0.049339	0.0112564	0.00439925	0.00198433	0.00100479	0.000558468
PRT2	7.59664			PRT2	4.87E-170	3.73E-51	4.60E-10	0.000561985	0.15446	0.969098	1	0.427206	0.119621	0.0266558	0.00541655	0.0022252	0.00105849	0.000564333	0.000329133
indel5 ratio	1.92836			indel5	1.45E-14	0.751597	0.00107724	0.102853	0.751597	0.0411788	0.63477	0.751597	0.129193	0.911529	0.751597	0.37647	1	0.751597	0.63477
DEFA1A3 ratio	3.78336			DEFA1A3	5.16E-113	1.11E-13	0.0251367	1	0.451455	0.0759494	0.0251367	0.443994	1	0.849124	0.451455	0.232533	0.681381	1	0.961625
7bp dup ratio	1.05063			7bp dup	1	0.000437362	1	0.0484512	1	0.229487	1	0.451918	1	0.638299	1	0.775345	1	0.871892	1
minimum ratio		2.15991
Sample ID		C0027	5	Combined	1.79E-218	1.24E-34	1.21E-08	1	1.37E-05	2.80E-05	7.22E-09	3.72E-10	5.50E-11	3.20E-12	4.49E-13	9.89E-14	1.53E-13	4.13E-13	2.42E-13
PRT1	4.75263			PRT1	2.18E-41	7.64E-08	0.297076	1	0.132122	0.0070827	0.000337674	1.88E-05	1.33E-06	4.39E-06	6.40E-07	6.28E-07	6.10E-07	5.89E-07	5.67E-07
PRT2	4.75605			PRT2	2.03E-41	8.44E-08	0.484662	1	0.240404	0.0288005	0.00297145	0.000326747	4.15E-05	5.25E-06	7.65E-07	7.49E-07	7.27E-07	7.01E-07	6.74E-07
indel5 ratio	1.47275			indel5	0.000620625	0.017174	0.000620625	0.825421	0.017174	0.884394	0.318751	0.507142	0.825421	0.272895	1	0.499985	0.884394	0.825421	0.686275
DEFA1A3 ratio	4.02175			DEFA1A3	1.74E-132	4.62E-17	0.00362134	0.788539	0.667928	0.145258	0.0244269	0.186674	0.788539	0.984765	0.667928	0.334397	0.366373	0.788539	1
7bp dup ratio	0.672846			7bp dup	0.0243962	0.0158209	0.0243962	1	0.0243962	0.694565	0.601195	0.417198	1	0.335967	0.89236	0.818318	0.694565	1	0.601195
minimum ratio		35760.3
Sample ID		C0028	7	Combined	0	1.28E-208	3.14E-56	1.95E-21	5.15E-06	1	0.202654	0.00192537	0.000313837	3.00E-06	3.00E-09	2.15E-08	9.36E-08	4.79E-08	7.16E-09
PRT1	7.45404			PRT1	1.45E-161	4.03E-48	2.01E-14	3.69E-05	0.0980105	1	0.859593	0.239219	0.0405281	0.0165111	0.00324826	0.00136221	0.00066106	0.000359023	0.000212936
PRT2	6.71545			PRT2	8.97E-121	1.51E-33	5.49E-06	0.0433895	0.775358	1	0.396678	0.0936309	0.0180604	0.00309081	0.00052803	0.000256145	0.000141592	8.63E-05	5.66E-05
indel5 ratio	7.41794			indel5	0	1.32E-127	4.79E-37	2.44E-12	0.000424495	0.239152	1	0.538582	0.12213	0.019814	0.00294696	0.0251389	0.239152	0.711798	1
DEFA1A3 ratio	2.28616			DEFA1A3	2.50E-26	0.202877	0.465096	0.0228235	0.202877	1	0.465096	0.202877	0.887072	0.890829	0.465096	0.73895	1	0.789648	0.465096
7bp dup ratio	2.4412			7bp dup	4.86E-32	0.188142	0.305601	0.0052271	0.188142	1	0.305601	0.188142	0.946482	0.795324	0.305601	0.79331	1	0.657964	0.305601
minimum ratio		4.93452
Sample ID		C0029	8	Combined	0	3.14E-106	5.63E-26	5.21E-11	3.08E-07	0.0498363	1	0.00395962	0.000246314	0.000776549	1.27E-05	1.62E-06	5.04E-07	2.84E-07	1.25E-07
PRT1	7.03402			PRT1	9.83E-138	1.33E-39	2.63E-11	0.000873474	0.301635	1	0.447294	0.0841251	0.0112297	0.00535605	0.000967161	0.000437095	0.000227171	0.00013119	8.22E-05
PRT2	8.07737			PRT2	1.53E-200	2.07E-62	7.59E-13	2.05E-05	0.0308583	0.524876	1	0.630338	0.226976	0.0604105	0.0138591	0.0054076	0.00243437	0.0012302	0.000682436
indel5 ratio	3.04032			indel5	8.58E-72	0.000114037	1	0.0327753	0.000330352	0.337844	1	0.271555	0.07505	0.755517	1	0.481607	0.337844	0.930193	1
DEFA1A3 ratio	2.41546			DEFA1A3	2.14E-31	0.0714293	0.672761	0.0449069	0.0714293	0.933856	0.672761	0.195811	0.651881	1	0.672761	0.468967	0.933856	0.956165	0.672761
7bp dup ratio	1.68428			7bp dup	8.72E-08	0.422585	0.00126236	0.594397	0.422585	0.0905619	1	0.422585	0.594397	0.955918	0.422585	0.911674	0.869691	0.594397	1
minimum ratio		20.0657
Sample ID		C0030	11	Combined	0	0	8.37E-113	2.96E-53	6.56E-28	1.39E-17	5.50E-08	0.000781142	0.070767	1	0.0752049	0.0496967	0.0461197	0.00389332	0.00436805
PRT1	11.7997			PRT1	0	6.96E-187	1.18E-71	4.83E-36	8.88E-19	7.94E-10	4.79E-05	0.0163731	0.298384	0.900439	1	0.667189	0.37225	0.196583	0.103901
PRT2	10.7406			PRT2	0	1.21E-144	3.59E-34	2.36E-17	6.21E-09	0.000147538	0.027112	0.33997	0.913485	1	0.632029	0.305811	0.14299	0.0686525	0.0346046
indel5 ratio	1.80719			indel5	5.20E-11	0.417562	0.00025699	0.376164	0.417562	0.021461	0.964389	0.417562	0.376164	1	0.417562	0.779789	0.927685	0.417562	0.964389
DEFA1A3 ratio	3.74641			DEFA1A3	3.84E-110	3.35E-13	0.0322076	1	0.412469	0.0669455	0.0322076	0.486454	1	0.803215	0.412469	0.265909	0.720291	1	0.923992
7bp dup ratio	1.71437			7bp dup	2.05E-08	0.499669	0.00172534	0.499187	0.499669	0.0595276	0.986048	0.499669	0.499187	1	0.499669	0.849575	0.937829	0.499669	0.986048
minimum ratio		13.297
Sample ID		C0032	6	Combined	7.44E-140	1.85E-25	1.74E-07	0.0131626	1	0.00124834	7.96E-05	2.81E-06	1.04E-08	2.23E-09	8.38E-11	4.30E-11	3.16E-11	2.82E-11	5.47E-12
PRT1	5.89956			PRT1	8.95E-83	1.10E-20	8.58E-05	0.285118	1	0.280603	0.0312705	0.00264821	0.000224174	0.000223015	3.43E-05	2.11E-05	1.42E-05	1.02E-05	7.68E-06
PRT2	4.57009			PRT2	5.60E-36	3.04E-06	0.857994	1	0.181307	0.0188129	0.00180621	0.000192227	2.41E-05	3.03E-06	4.42E-07	4.74E-07	4.93E-07	5.03E-07	5.06E-07
indel5 ratio	0			indel5	1	1	1	1	1	1	1	1	1	1	1	1	1	1	1
DEFA1A3 ratio	1.62117			DEFA1A3	1.73E-07	0.696864	0.0112374	0.43505	0.696864	0.101697	0.912081	0.696864	0.43505	1	0.696864	0.753214	0.992759	0.696864	0.912081
7bp dup ratio	2.02905			7bp dup	1.08E-16	1	0.0265205	0.0134073	1	0.293791	0.195117	1	0.55812	0.416647	1	0.720705	0.574132	1	0.195117
minimum ratio		75.9727
Sample ID		C0034	6	Combined	0	2.48E-74	4.46E-16	0.000488037	1	0.000482448	2.54E-06	3.13E-08	5.01E-09	1.43E-08	6.56E-10	5.24E-11	1.72E-11	1.53E-11	7.07E-12
PRT1	5.53337			PRT1	6.95E-68	9.05E-16	0.00333986	0.942498	1	0.150886	0.0120664	0.00085662	6.64E-05	9.22E-05	1.38E-05	9.67E-06	7.23E-06	5.65E-06	4.58E-06
PRT2	5.94749			PRT2	9.71E-85	2.78E-21	0.00211402	0.405075	1	0.421232	0.0867179	0.0138491	0.00211915	0.000307502	4.76E-05	2.88E-05	1.91E-05	1.36E-05	1.01E-05
indel5 ratio	5.01206			indel5	2.11E-282	9.88E-39	1.34E-07	0.199985	1	0.16358	0.0109333	0.00264031	0.199985	0.928143	1	0.495813	0.16358	0.199985	0.686437
DEFA1A3 ratio	1.70003			DEFA1A3	4.41E-09	0.883812	0.0209588	0.23727	0.883812	0.17175	0.736585	0.883812	0.330252	0.934345	0.883812	0.529551	1	0.883812	0.736585
7bp dup ratio	1.99217			7bp dup	1.43E-15	1	0.0198784	0.0238098	1	0.238788	0.266095	1	0.476279	0.514576	1	0.634196	0.673516	1	0.266095
minimum ratio		2049.02
Sample ID		C0035	7	Combined	1.52E-173	4.76E-57	5.41E-18	3.00E-06	0.000314474	1	0.0291283	0.32842	0.0207687	0.0165469	0.00419151	0.00124125	0.00107588	0.000451602	0.000333326
PRT1	7.61641			PRT1	2.64E-171	1.17E-51	9.39E-16	8.90E-06	0.0545314	0.885746	1	0.328362	0.0616195	0.0240148	0.00490247	0.00200865	0.000952959	0.000506818	0.000294922
PRT2	0			PRT2	1	1	1	1	1	1	1	1	1	1	1	1	1	1	1
indel5 ratio	1.30608			indel5	0.0666268	0.00148787	0.0666268	0.265249	0.0666268	0.815501	0.0666268	1	0.265249	0.94192	0.568123	0.819978	0.815501	0.701239	0.95396
DEFA1A3 ratio	0			DEFA1A3	1	1	1	1	1	1	1	1	1	1	1	1	1	1	1
7bp dup ratio	0.713213			7bp dup	0.0575143	0.00181122	0.0575143	0.844356	0.0575143	0.919928	0.290504	0.664605	0.844356	0.486085	1	0.500771	0.919928	0.844356	0.787262
minimum ratio		3.04488
Sample ID		C0036	6	Combined	9.46E-149	1.99E-42	5.48E-08	0.00137009	1	0.00625627	6.31E-05	2.51E-08	6.11E-09	2.69E-09	2.69E-10	1.21E-10	7.23E-11	1.54E-11	7.30E-12
PRT1	5.53252			PRT1	7.50E-68	9.27E-16	0.00336673	0.944954	1	0.150685	0.0120418	0.000854569	6.62E-05	9.20E-05	1.38E-05	9.66E-06	7.22E-06	5.65E-06	4.58E-06
PRT2	5.63051			PRT2	1.20E-71	5.75E-17	0.0165947	0.822057	1	0.284812	0.0469328	0.00660178	0.000941639	0.000129917	1.96E-05	1.32E-05	9.60E-06	7.34E-06	5.83E-06
indel5 ratio	1.10108			indel5	1	3.72E-05	1	0.0180061	1	0.139587	1	0.341546	1	0.539613	1	0.698814	1	0.8173	1
DEFA1A3 ratio	0			DEFA1A3	1	1	1	1	1	1	1	1	1	1	1	1	1	1	1
7bp dup ratio	0.181191			7bp dup	7.76E-11	7.40E-07	0.000722283	0.0720823	0.735887	0.768519	0.082103	0.00959478	0.0720823	0.306258	0.735887	1	0.768519	0.334021	0.201452
minimum ratio		159.84
Sample ID		C0037	9	Combined	0	0	4.20E-111	2.76E-48	2.62E-23	2.07E-08	0.00200594	1	0.396458	0.00793557	0.00141324	0.000177491	0.000101271	0.000139953	0.000268034
PRT1	9.5572			PRT1	5.0905e-310	6.74E-104	1.39E-36	1.85E-16	2.11E-07	0.00329972	0.230683	1	0.985056	0.462396	0.173457	0.0686929	0.0293947	0.0137152	0.00694496
PRT2	10.6124			PRT2	0	6.94E-140	6.93E-33	1.35E-16	1.80E-08	0.00028185	0.0397185	0.41751	0.994301	1	0.594014	0.278981	0.128484	0.0612536	0.0308
indel5 ratio	1.40118			indel5	0.0061204	0.00644207	0.0061204	0.574156	0.00644207	1	0.163651	0.812253	0.574156	0.564436	0.904999	0.389732	1	0.574156	0.936651
DEFA1A3 ratio	7.57343			DEFA1A3	0	2.82E-113	5.16E-36	9.99E-14	1.39E-05	0.0245723	0.440292	1	0.853467	0.455215	0.195344	0.0768358	0.0296714	0.149907	0.440292
7bp dup ratio	0.133763			7bp dup	5.57E-12	9.35E-09	4.53E-06	0.000632777	0.0255347	0.297427	1	0.970488	0.271863	0.0219827	0.0255347	0.101791	0.297427	0.637006	1
minimum ratio		2.52233
Sample ID		C0038	7	Combined	0	1.23E-137	2.28E-32	2.80E-12	0.0342916	1	0.0019936	1.50E-05	2.28E-07	2.14E-08	3.73E-09	2.27E-08	9.77E-09	1.02E-09	4.77E-11
PRT1	6.4356			PRT1	6.24E-107	8.86E-29	2.01E-07	0.0385193	1	0.812884	0.163174	0.0192142	0.00194913	0.00129507	0.00021218	0.000110635	6.50E-05	4.17E-05	2.86E-05
PRT2	6.63468			PRT2	1.17E-116	4.23E-32	1.19E-05	0.0618734	0.882174	1	0.367373	0.0827636	0.0155166	0.00260236	0.000438958	0.000217212	0.000122123	7.55E-05	5.02E-05
indel5 ratio	6.2366			indel5	0	1.70E-77	1.01E-19	2.24E-05	0.201035	1	0.353169	0.0489343	0.00517877	0.00948508	0.201035	0.750924	1	0.716054	0.353169
DEFA1A3 ratio	2.12262			DEFA1A3	1.42E-20	0.524845	0.248379	0.00888786	0.524845	0.862811	0.248379	0.524845	1	0.627058	0.524845	0.982037	0.862811	0.524845	0.248379
7bp dup ratio	2.40247			7bp dup	2.25E-30	0.252678	0.260028	0.00405464	0.252678	0.977897	0.260028	0.252678	1	0.733213	0.260028	0.879003	0.977897	0.59213	0.260028
minimum ratio		29.1617
Sample ID		C0039	7	Combined	0	3.52E-120	4.18E-33	1.98E-08	0.000311901	1	0.0056394	0.000737022	3.69E-06	4.59E-08	1.30E-08	1.09E-08	1.08E-08	4.71E-09	1.70E-09
PRT1	7.09244			PRT1	6.08E-141	9.57E-41	1.01E-11	0.000572687	0.259735	1	0.487642	0.0965486	0.0132925	0.00617949	0.00112826	0.000503988	0.000259226	0.000148336	9.22E-05
PRT2	5.86765			PRT2	2.40E-81	3.71E-20	0.00360981	0.487042	1	0.380212	0.0738097	0.0113952	0.00171068	0.000244858	3.76E-05	2.34E-05	1.58E-05	1.15E-05	8.69E-06
indel5 ratio	1.49035			indel5	0.00033412	0.0216909	0.00033412	0.88438	0.0216909	0.834426	0.370026	0.437017	0.88438	0.220046	1	0.56449	0.834426	0.88438	0.616514
DEFA1A3 ratio	5.91266			DEFA1A3	0	1.49E-57	6.89E-16	5.12E-05	0.110617	0.868441	0.846056	0.365691	0.117206	0.0347372	0.110617	0.460984	0.868441	1	0.846056
7bp dup ratio	1.24741			7bp dup	0.119395	0.00732545	0.119395	0.373657	0.119395	0.865857	0.119395	1	0.373657	0.947378	0.662117	0.846894	0.865857	0.747912	0.969801
minimum ratio		177.324
Sample ID		C0040	6	Combined	0	6.89E-59	9.54E-15	0.000450799	1	0.000287843	1.71E-05	1.61E-07	2.27E-09	8.52E-09	3.96E-10	5.56E-11	3.75E-11	1.22E-11	4.59E-12
PRT1	5.51388			PRT1	3.96E-67	1.60E-15	0.00401238	1	0.999516	0.146269	0.0115108	0.000810443	6.26E-05	8.86E-05	1.32E-05	9.35E-06	7.03E-06	5.52E-06	4.49E-06
PRT2	5.78792			PRT2	5.06E-78	4.65E-19	0.00609323	0.583085	1	0.344131	0.0631133	0.00943179	0.00139049	0.000196457	2.99E-05	1.91E-05	1.33E-05	9.77E-06	7.52E-06
indel5 ratio	2.07484			indel5	1.43E-19	1	0.00498693	0.0102354	1	0.136065	0.209465	1	0.345872	0.470703	1	0.512279	0.651025	1	0.209465
DEFA1A3 ratio	4.54176			DEFA1A3	2.46E-180	9.27E-26	1.39E-05	0.226248	1	0.443158	0.102386	0.0210414	0.226248	0.771451	1	0.767252	0.443158	0.226248	0.588529
7bp dup ratio	1.80438			7bp dup	1.75E-10	0.717499	0.00402637	0.239426	0.717499	0.0680117	0.789111	0.717499	0.239426	0.967229	0.717499	0.5676	1	0.717499	0.789111
minimum ratio		2218.29
Sample ID		C0041	6	Combined	0	4.05E-130	6.80E-25	0.00165025	1	0.00172879	6.54E-08	2.52E-10	4.61E-11	1.16E-09	9.87E-11	2.66E-11	2.46E-12	6.50E-12	5.16E-12
PRT1	5.93959			PRT1	1.76E-84	2.99E-21	5.62E-05	0.24808	1	0.301867	0.0350035	0.00302932	0.000259374	0.000249501	3.86E-05	2.34E-05	1.55E-05	1.11E-05	8.28E-06
PRT2	4.60635			PRT2	5.18E-37	1.55E-06	0.769801	1	0.191229	0.0203835	0.00198315	0.000212293	2.67E-05	3.36E-06	4.90E-07	5.16E-07	5.29E-07	5.33E-07	5.32E-07
indel5 ratio	5.75343			indel5	0	1.31E-60	3.06E-14	0.00196612	0.658176	0.71016	0.116602	0.0108697	0.00196612	0.115594	0.658176	1	0.71016	0.325496	0.116602
DEFA1A3 ratio	4.16807			DEFA1A3	3.34E-145	2.54E-19	0.00091636	0.617394	0.800807	0.208345	0.0378282	0.0960429	0.617394	1	0.800807	0.446721	0.222052	0.617394	0.943223
7bp dup ratio	4.60928			7bp dup	3.69E-197	2.20E-26	4.67E-05	0.456057	0.82568	0.158031	0.0177808	0.0311991	0.456057	1	0.82568	0.410578	0.158031	0.456057	0.886628
minimum ratio		578.438
Sample ID		C0042	8	Combined	0	1.77E-296	1.97E-83	3.65E-32	2.78E-12	0.00443399	1	0.109273	0.0108825	0.000710134	6.07E-06	3.49E-07	1.53E-08	4.75E-08	8.80E-08
PRT1	7.18245			PRT1	5.93E-146	1.56E-42	2.23E-12	0.000295485	0.205391	1	0.558637	0.119954	0.0173448	0.00776931	0.0014437	0.000633909	0.000321042	0.000181206	0.000111235
PRT2	7.80659			PRT2	4.60E-183	6.03E-56	3.00E-11	0.000137513	0.0779582	0.747336	1	0.503448	0.15668	0.0376204	0.00804194	0.00321927	0.00149145	0.000775491	0.000441955
indel5 ratio	8.70152			indel5	0	3.18E-196	3.73E-62	1.98E-23	2.98E-09	0.00141411	0.22725	1	0.796844	0.278628	0.0663889	0.0135338	0.00266183	0.033867	0.22725
DEFA1A3 ratio	2.86522			DEFA1A3	1.44E-52	0.000249252	1	0.289984	0.0246161	0.202877	1	0.765154	0.289984	0.483044	1	0.937765	0.580315	0.643929	1
7bp dup ratio	2.49981			7bp dup	1.20E-34	0.114349	0.380893	0.00756636	0.114349	1	0.380893	0.114349	0.837987	0.872894	0.380893	0.651798	1	0.750216	0.380893
minimum ratio		9.1514
Sample ID		C0043	6	Combined	0	7.29E-97	2.08E-23	6.20E-08	1	0.0268247	0.0123432	8.40E-05	2.08E-05	2.35E-06	5.26E-07	4.77E-08	1.33E-08	3.01E-09	9.51E-10
PRT1	7.11241			PRT1	4.78E-142	3.87E-41	7.22E-12	0.000495091	0.246668	1	0.502418	0.10126	0.0140914	0.00649557	0.00119054	0.00052974	0.000271522	0.000154894	9.60E-05
PRT2	6.21029			PRT2	2.31E-96	3.59E-25	0.000336521	0.214622	1	0.60118	0.152055	0.027392	0.00449298	0.000685143	0.000109037	6.07E-05	3.76E-05	2.53E-05	1.80E-05
indel5 ratio	1.08241			indel5	1	2.36E-05	1	0.0121203	1	0.100155	1	0.257512	1	0.422482	1	0.563353	1	0.674319	1
DEFA1A3 ratio	4.65962			DEFA1A3	3.30E-192	5.50E-28	3.05E-06	0.147513	1	0.536034	0.135431	0.0290168	0.147513	0.651489	1	0.859206	0.536034	0.281393	0.461567
7bp dup ratio	0.486167			7bp dup	0.000107187	1	0.000694146	0.0805604	1	0.205011	0.294279	1	0.548524	0.474049	1	0.756225	0.597449	1	0.294279
minimum ratio		37.2791
Sample ID		C0045	7	Combined	1.17E-238	5.91E-68	5.32E-19	1.01E-05	0.00169234	1	0.003145	0.000341062	4.41E-05	1.53E-06	6.61E-08	1.82E-08	1.15E-08	3.01E-09	5.51E-10
PRT1	6.75064			PRT1	1.17E-122	2.96E-34	2.34E-09	0.00624036	0.60401	1	0.300313	0.0446559	0.00518468	0.00284824	0.000489379	0.000235405	0.000129191	7.82E-05	5.11E-05
PRT2	6.45095			PRT2	1.28E-107	5.58E-29	5.64E-05	0.115435	1	0.853613	0.265154	0.0539849	0.00952108	0.0015289	0.000251024	0.00013034	7.63E-05	4.88E-05	3.34E-05
indel5 ratio	1.53842			indel5	5.36E-05	0.0394252	5.36E-05	1	0.0394252	0.65651	0.526585	0.265722	1	0.306565	0.928541	0.741586	0.65651	1	0.526585
DEFA1A3 ratio	0.366265			DEFA1A3	6.86E-05	0.338515	0.357262	0.0138587	0.338515	1	0.357262	0.338515	0.881312	0.89729	0.357262	0.75765	1	0.778346	0.357262
7bp dup ratio	0.751729			7bp dup	0.117651	0.0001506	0.117651	0.568302	0.117651	1	0.117651	0.881413	0.568302	0.716931	0.909163	0.591569	1	0.568302	0.961981
minimum ratio		317.965
Sample ID		C0046	5	Combined	0	5.07E-67	1.18E-13	1	0.0312788	0.00806618	2.56E-06	1.09E-06	5.69E-07	4.55E-08	1.55E-09	1.04E-10	8.62E-11	2.45E-10	1.56E-10
PRT1	5.70848			PRT1	7.68E-75	4.67E-18	0.000608693	0.541424	1	0.200827	0.0186886	0.0014364	0.000115701	0.000136195	2.06E-05	1.36E-05	9.61E-06	7.21E-06	5.64E-06
PRT2	5.81068			PRT2	5.78E-79	2.27E-19	0.00525337	0.554119	1	0.35397	0.0659677	0.00994905	0.00147422	0.000209047	3.19E-05	2.02E-05	1.39E-05	1.02E-05	7.83E-06
indel5 ratio	4.58271			indel5	1.08E-224	2.22E-28	8.09E-05	0.686663	0.480155	0.0339542	0.0015716	0.0622265	0.686663	0.961786	0.480155	0.14377	0.192489	0.686663	1
DEFA1A3 ratio	1.38389			DEFA1A3	0.00107533	0.20014	0.00140412	1	0.20014	0.636223	0.785534	0.324447	1	0.601115	0.855708	0.915724	0.636223	1	0.785534
7bp dup ratio	0.712633			7bp dup	0.0568602	0.00187454	0.0568602	0.847989	0.0568602	0.917591	0.294224	0.66105	0.847989	0.482759	1	0.505379	0.917591	0.847989	0.783959
minimum ratio		31.9706
Sample ID		C0047	7	Combined	0	1.94E-134	3.19E-30	2.53E-11	0.0166167	1	0.00280089	4.13E-06	1.44E-07	2.67E-07	1.47E-08	4.28E-08	1.88E-08	1.89E-09	8.78E-11
PRT1	6.37148			PRT1	6.80E-104	9.38E-28	4.33E-07	0.0497174	1	0.708836	0.131766	0.0148494	0.00146935	0.00101915	0.00016553	8.79E-05	5.24E-05	3.40E-05	2.36E-05
PRT2	7.00546			PRT2	4.21E-136	5.66E-39	3.02E-07	0.0114692	0.477142	1	0.530475	0.149629	0.0322192	0.00596163	0.00107082	0.000486781	0.00025431	0.000147532	9.28E-05
indel5 ratio	5.97464			indel5	0	4.66E-68	1.30E-16	0.000309917	0.443306	0.935135	0.214215	0.0236694	0.0022267	0.0436229	0.443306	1	0.935135	0.520592	0.214215
DEFA1A3 ratio	2.20302			DEFA1A3	2.65E-23	0.353798	0.353168	0.0146098	0.353798	0.97912	0.353168	0.353798	1	0.783273	0.353798	0.908367	0.97912	0.664396	0.353168
7bp dup ratio	2.4729			7bp dup	1.94E-33	0.14411	0.343758	0.00636611	0.14411	1	0.343758	0.14411	0.886792	0.835897	0.343758	0.714133	1	0.705768	0.343758
minimum ratio		60.1806
Sample ID		C0049	7	Combined	5.06E-306	1.65E-77	3.65E-19	1.11E-08	0.00106524	1	0.00761559	0.00123414	0.000141126	1.23E-05	1.16E-07	7.38E-08	4.13E-08	4.39E-09	1.12E-09
PRT1	7.00821			PRT1	2.51E-136	4.20E-39	4.00E-11	0.00105066	0.322016	1	0.430745	0.0792198	0.0104339	0.00503511	0.000904855	0.000411104	0.000214666	0.000124479	7.82E-05
PRT2	6.87298			PRT2	5.42E-129	1.89E-36	1.16E-06	0.0212932	0.598172	1	0.463164	0.120182	0.0245719	0.00438263	0.00076873	0.000359531	0.000192573	0.000114172	7.32E-05
indel5 ratio	2.544			indel5	9.18E-41	0.136266	0.19345	0.000876914	0.136266	1	0.19345	0.136266	0.976593	0.713589	0.19345	0.798109	1	0.548074	0.19345
DEFA1A3 ratio	0			DEFA1A3	1	1	1	1	1	1	1	1	1	1	1	1	1	1	1
7bp dup ratio	1.30455			7bp dup	0.0402317	0.015133	0.0402317	0.558751	0.0402317	0.991313	0.19561	0.94301	0.558751	0.774045	0.857324	0.620297	0.991313	0.558751	1
minimum ratio		131.31
Sample ID		C0051	5	Combined	7.21E-282	3.54E-39	1.61E-06	1	0.00109731	2.43E-06	9.22E-10	8.48E-10	5.88E-11	1.22E-11	2.09E-13	3.98E-14	2.83E-13	5.93E-13	3.84E-13
PRT1	4.51291			PRT1	2.12E-34	8.09E-06	0.923126	1	0.0791495	0.00334066	0.00014313	7.66E-06	5.40E-07	2.44E-06	3.56E-07	3.92E-07	4.17E-07	4.33E-07	4.42E-07
PRT2	5.04809			PRT2	1.19E-50	1.65E-10	0.18352	1	0.391411	0.0604711	0.00712343	0.000836135	0.000108938	1.41E-05	2.06E-06	1.76E-06	1.54E-06	1.37E-06	1.23E-06
indel5 ratio	4.34966			indel5	4.30E-196	2.08E-23	0.00143018	1	0.277477	0.0134556	0.00143018	0.2282	1	0.794819	0.277477	0.0722968	0.491893	1	0.969979
DEFA1A3 ratio	1.31884			DEFA1A3	0.00646036	0.123982	0.00646036	0.971259	0.123982	0.868349	0.614251	0.563519	0.971259	0.43484	1	0.772233	0.868349	0.971259	0.706406
7bp dup ratio	0			7bp dup	1	1	1	1	1	1	1	1	1	1	1	1	1	1	1
minimum ratio		911.315
Sample ID		C0052	8	Combined	0	4.51E-176	3.58E-47	6.65E-18	1.81E-05	0.00558095	1	0.00657417	0.00217298	3.00E-05	1.69E-05	8.53E-06	4.73E-06	5.74E-07	3.32E-07
PRT1	8.29589			PRT1	2.90E-215	6.32E-68	4.37E-22	6.68E-09	0.00183433	0.250645	1	0.714033	0.218494	0.0781962	0.019075	0.00733718	0.00324155	0.00160589	0.000873684
PRT2	7.7028			PRT2	1.44E-176	1.49E-53	1.17E-10	0.000277817	0.109728	0.85109	1	0.463682	0.136849	0.0316501	0.00659536	0.00267246	0.00125382	0.000659843	0.000380276
indel5 ratio	1.06717			indel5	1	1.66E-05	1	0.00887856	1	0.0770985	1	0.206071	1	0.34825	1	0.475173	1	0.579249	1
DEFA1A3 ratio	5.66471			DEFA1A3	0.00E+00	7.66E-51	1.36E-13	0.000411908	0.238465	1	0.703965	0.255064	0.0741664	0.0263341	0.238465	0.688527	1	0.954436	0.703965
7bp dup ratio	0.597673			7bp dup	0.00362514	0.265942	0.00362514	0.689793	0.265942	0.23888	1	0.265942	0.689793	0.929862	0.396557	0.936264	0.819519	0.689793	1
minimum ratio		152.11
Sample ID		C0053	6	Combined	2.06E-250	1.31E-34	0.00698178	0.00119943	1	0.0622033	0.0010869	8.67E-05	3.04E-06	1.36E-07	4.82E-09	2.88E-08	1.43E-08	1.78E-09	1.54E-10
PRT1	4.89546			PRT1	8.30E-46	3.87E-09	0.143735	1	0.184462	0.0116045	0.000596503	3.42E-05	2.44E-06	6.77E-06	9.88E-07	9.06E-07	8.35E-07	7.74E-07	7.21E-07
PRT2	5.93734			PRT2	2.65E-84	3.87E-21	0.00226427	0.414776	1	0.415718	0.0849375	0.0135055	0.00206145	0.000298599	4.61E-05	2.80E-05	1.86E-05	1.33E-05	9.93E-06
indel5 ratio	2.41728			indel5	2.85E-34	0.356354	0.0857028	0.000274726	0.356354	0.757946	0.0857028	0.356354	1	0.430407	0.356354	0.983762	0.757946	0.356354	0.0857028
DEFA1A3 ratio	0.370125			DEFA1A3	7.85E-05	0.370322	0.312285	0.0158595	0.370322	1	0.312285	0.370322	0.912619	0.862211	0.370322	0.79689	1	0.731786	0.312285
7bp dup ratio	3.39565			7bp dup	2.89E-87	4.59E-08	0.55334	0.458178	0.0283592	0.0117439	0.55334	0.981441	0.458178	0.125044	0.55334	1	0.837304	0.458178	0.55334
minimum ratio		16.0763
Sample ID		C0054	7	Combined	0	7.65E-125	1.90E-26	1.46E-09	0.0019132	1	0.00968494	1.83E-05	8.68E-05	0.000146831	3.10E-06	7.92E-07	7.95E-08	9.89E-09	8.11E-09
PRT1	7.07129			PRT1	8.90E-140	2.49E-40	1.43E-11	0.0006677	0.274256	1	0.47255	0.0918258	0.0125006	0.00586471	0.00106647	0.000478382	0.000246976	0.000141793	8.84E-05
PRT2	7.1119			PRT2	6.06E-142	4.70E-41	9.98E-08	0.00688465	0.395827	1	0.593684	0.179527	0.0403754	0.00770463	0.001412	0.000628344	0.000322091	0.000183756	0.000113873
indel5 ratio	5.17184			indel5	1.29E-305	4.66E-43	7.13E-09	0.0881135	1	0.234379	0.018483	0.00120852	0.0881135	0.672107	1	0.614548	0.234379	0.0881135	0.431351
DEFA1A3 ratio	2.63596			DEFA1A3	4.50E-41	0.00680682	1	0.126939	0.00855406	0.584462	1	0.446062	0.255971	0.897882	1	0.630714	0.584462	0.99702	1
7bp dup ratio	2.39149			7bp dup	6.48E-30	0.270124	0.244883	0.00372306	0.270124	0.957111	0.244883	0.270124	1	0.705991	0.270124	0.890705	0.957111	0.566352	0.244883
minimum ratio		103.253
Sample ID		C0055	6	Combined	0	7.67E-117	1.37E-24	8.07E-05	1	0.00303868	9.66E-06	8.35E-09	1.08E-09	3.36E-08	2.58E-09	2.61E-10	7.94E-11	1.69E-11	9.67E-12
PRT1	5.75986			PRT1	6.13E-77	9.47E-19	0.000363233	0.457379	1	0.219219	0.0213806	0.00168493	0.00013744	0.000154433	2.35E-05	1.51E-05	1.06E-05	7.85E-06	6.08E-06
PRT2	6.21314			PRT2	1.72E-96	3.24E-25	0.000329667	0.213097	1	0.603598	0.153024	0.0276047	0.00453154	0.000691422	0.000110073	6.12E-05	3.79E-05	2.54E-05	1.81E-05
indel5 ratio	5.50179			indel5	0	1.34E-52	1.04E-11	0.013916	0.997182	0.532926	0.0621196	0.00488616	0.013916	0.323248	0.997182	1	0.532926	0.199792	0.150837
DEFA1A3 ratio	4.35853			DEFA1A3	1.33E-162	1.87E-22	0.000130834	0.423062	1	0.336751	0.0685739	0.036656	0.423062	0.987069	1	0.651249	0.336751	0.423062	0.839154
7bp dup ratio	1.86989			7bp dup	4.09E-12	0.909719	0.00763532	0.127581	0.909719	0.116082	0.628837	0.909719	0.267816	0.895285	0.909719	0.392354	1	0.909719	0.628837
minimum ratio		329.091
Sample ID		C0058	7	Combined	3.88E-139	1.51E-33	1.29E-09	7.84E-05	0.483117	1	0.0757093	0.0289814	0.00554185	0.00182777	0.000316676	0.000260877	0.000119115	5.21E-05	1.28E-05
PRT1	6.70378			PRT1	3.06E-120	2.11E-33	4.79E-09	0.00852638	0.67414	1	0.282092	0.0404405	0.00459576	0.00259143	0.00044189	0.000214965	0.000119115	7.27E-05	4.78E-05
PRT2	0			PRT2	1	1	1	1	1	1	1	1	1	1	1	1	1	1	1
indel5 ratio	0			indel5	1	1	1	1	1	1	1	1	1	1	1	1	1	1	1
DEFA1A3 ratio	2.09608			DEFA1A3	1.05E-19	0.590518	0.221151	0.00757647	0.590518	0.824007	0.221151	0.590518	0.993639	0.581183	0.590518	1	0.824007	0.590518	0.221151
7bp dup ratio	-1			7bp dup	1	1	1	1	1	1	1	1	1	1	1	1	1	1	1
minimum ratio		2.06989
Sample ID		C0059	8	Combined	0	2.59E-135	2.33E-35	5.66E-13	1.19E-07	9.57E-06	1	0.386938	0.0133833	0.000146238	4.55E-05	6.24E-05	7.46E-06	4.66E-07	3.46E-07
PRT1	8.41519			PRT1	1.81E-223	5.55E-71	2.79E-23	1.71E-09	0.000960982	0.19679	1	0.829977	0.279571	0.100231	0.0253248	0.00968882	0.00424382	0.0020822	0.00112184
PRT2	7.54683			PRT2	4.99E-167	4.65E-50	8.41E-10	0.000756291	0.175781	1	0.971955	0.399876	0.1093	0.0239443	0.00480996	0.00198972	0.000952926	0.000511277	0.000299913
indel5 ratio	3.61494			indel5	8.70E-119	5.11E-11	0.375181	0.418174	0.0121953	0.0015538	0.375181	1	0.418174	0.0818935	0.375181	0.96371	0.854144	0.418174	0.375181
DEFA1A3 ratio	3.02249			DEFA1A3	2.66E-61	1.54E-05	0.78015	0.437622	0.0454401	0.0697464	0.78015	0.914551	0.437622	0.23277	0.78015	1	0.761527	0.437622	0.78015
7bp dup ratio	1.65802			7bp dup	2.96E-07	0.362667	0.000961475	0.680859	0.362667	0.127703	1	0.362667	0.680859	0.909381	0.362667	0.956265	0.806459	0.680859	1
minimum ratio		2.58439
Sample ID		C0060	7	Combined	0	7.42E-112	4.66E-28	1.02E-12	0.00184728	1	0.0221281	0.000394973	0.000180998	0.000103548	5.72E-06	6.28E-06	2.07E-06	1.94E-07	4.93E-09
PRT1	6.77515			PRT1	6.28E-124	1.05E-34	1.61E-09	0.00529256	0.569963	1	0.310423	0.0470626	0.00552671	0.00299591	0.000516836	0.000247181	0.000134981	8.14E-05	5.29E-05
PRT2	8.42634			PRT2	3.45E-224	3.25E-71	5.13E-15	1.53E-06	0.00867468	0.322953	1	0.860502	0.379937	0.116763	0.0296008	0.01132	0.00495461	0.00242885	0.00130745
indel5 ratio	0.433685			indel5	1.60E-07	0.264506	0.0776057	0.00143616	0.264506	1	0.0776057	0.264506	0.988548	0.656876	0.264506	0.835943	1	0.452799	0.0776057
DEFA1A3 ratio	0			DEFA1A3	1	1	1	1	1	1	1	1	1	1	1	1	1	1	1
7bp dup ratio	0.16971			7bp dup	4.07E-11	2.66E-07	0.000235241	0.0281604	0.456178	1	0.296644	0.0119081	0.0281604	0.145534	0.456178	0.867253	1	0.699353	0.296644
minimum ratio		45.1914
Sample ID		C0061	4	Combined	6.45E-87	1.34E-07	1	0.00387317	6.91E-07	4.11E-08	3.28E-10	9.80E-13	2.97E-15	2.15E-14	6.87E-16	1.13E-15	1.07E-15	3.57E-15	5.96E-15
PRT1	3.7205			PRT1	2.26E-16	0.0989906	1	0.0543718	0.00121068	3.02E-05	1.08E-06	5.74E-08	4.38E-09	6.35E-08	9.65E-09	1.65E-08	2.44E-08	3.29E-08	4.15E-08
PRT2	4.18843			PRT2	2.87E-26	0.000748184	1	0.404957	0.0440807	0.00356022	0.000303955	3.09E-05	3.86E-06	4.82E-07	7.12E-08	9.31E-08	1.13E-07	1.29E-07	1.44E-07
indel5 ratio	0			indel5	1	1	1	1	1	1	1	1	1	1	1	1	1	1	1
DEFA1A3 ratio	2.73193			DEFA1A3	9.91E-46	0.00180289	1	0.175907	0.012939	0.382773	1	0.552515	0.175907	0.700931	1	0.738333	0.390594	0.837368	1
7bp dup ratio	0			7bp dup	1	1	1	1	1	1	1	1	1	1	1	1	1	1	1
minimum ratio		258.186
Sample ID		C0063	8	Combined	0	0	2.10E-115	9.89E-43	2.03E-16	0.00021695	1	0.489416	0.00377961	0.000111138	4.62E-07	2.65E-08	4.70E-07	3.61E-06	3.97E-06
PRT1	8.66162			PRT1	6.12E-241	1.52E-77	6.97E-26	8.10E-11	0.000209926	0.102062	0.871314	1	0.414718	0.151601	0.0413406	0.0157255	0.00679169	0.00327508	0.00173275
PRT2	8.62903			PRT2	1.60E-238	1.37E-76	2.36E-16	3.03E-07	0.00383083	0.23	0.959157	1	0.501148	0.168396	0.0454467	0.0172934	0.00748061	0.00361483	0.00191681
indel5 ratio	7.89249			indel5	0	3.44E-151	1.68E-45	6.02E-16	1.15E-05	0.0642696	0.921376	1	0.342583	0.0711302	0.0122509	0.00258337	0.0642696	0.387429	0.921376
DEFA1A3 ratio	2.7154			DEFA1A3	6.53E-45	0.00227977	1	0.165956	0.012013	0.412568	1	0.53186	0.165956	0.732382	1	0.717931	0.412568	0.863686	1
7bp dup ratio	7.17767			7bp dup	0	8.81E-102	5.85E-30	3.11E-10	0.00141011	0.268391	1	0.708569	0.246303	0.0643482	0.0154494	0.0404244	0.268391	0.701142	1
minimum ratio		2.04325
Sample ID		C0066	6	Combined	1.23E-120	8.71E-26	1.29E-11	0.00532222	1	0.00251071	0.0989021	0.00910046	8.09E-05	0.00121447	0.000104137	2.93E-05	7.21E-05	2.35E-05	1.88E-05
PRT1	6.24558			PRT1	4.78E-98	8.71E-26	1.89E-06	0.0810408	1	0.545882	0.0877112	0.00910046	0.000859757	0.000651565	0.000104137	5.73E-05	3.52E-05	2.35E-05	1.66E-05
PRT2	0			PRT2	1	1	1	1	1	1	1	1	1	1	1	1	1	1	1
indel5 ratio	1.93464			indel5	9.26E-15	0.773305	0.00116324	0.0953745	0.773305	0.0439071	0.61772	0.773305	0.136635	0.903118	0.773305	0.360163	1	0.773305	0.61772
DEFA1A3 ratio	0			DEFA1A3	1	1	1	1	1	1	1	1	1	1	1	1	1	1	1
7bp dup ratio	1.76711			7bp dup	1.34E-09	0.626563	0.00284847	0.333635	0.626563	0.050755	0.884453	0.626563	0.333635	1	0.626563	0.686989	0.991758	0.626563	0.884453
minimum ratio		10.111
Sample ID		C0068	8	Combined	0	7.17E-108	8.41E-30	3.12E-11	0.011102	0.00974413	1	0.00351822	0.00375134	0.0015424	0.00179675	0.00209458	0.00130998	0.000400247	0.000296964
PRT1	7.62226			PRT1	1.16E-171	8.67E-52	8.35E-16	8.40E-06	0.053073	0.876902	1	0.330374	0.0622325	0.0242191	0.00495098	0.00202695	0.000960893	0.000510666	0.000296964
PRT2	0			PRT2	1	1	1	1	1	1	1	1	1	1	1	1	1	1	1
indel5 ratio	1.69926			indel5	2.74E-08	0.191466	6.40E-05	0.757617	0.191466	0.125479	0.968201	0.191466	0.757617	0.77734	0.33217	1	0.632529	0.757617	0.968201
DEFA1A3 ratio	5.33794			DEFA1A3	6.38E-268	1.19E-42	7.31E-11	0.00434962	0.506905	1	0.47921	0.141561	0.0369156	0.10643	0.506905	0.940239	1	0.763628	0.47921
7bp dup ratio	0.977999			7bp dup	1	1.68E-14	1	0.000523139	1	0.0410878	1	0.182294	1	0.357151	1	0.509926	1	0.628566	1
minimum ratio		90.0741
Sample ID		C0069	5	Combined	3.31E-226	9.48E-38	7.75E-09	1	0.00126568	1.28E-07	1.67E-07	1.42E-08	9.76E-10	1.45E-10	1.34E-13	1.16E-12	2.63E-12	2.63E-12	1.81E-12
PRT1	4.9669			PRT1	4.35E-48	8.20E-10	0.0985627	1	0.219712	0.0150478	0.000805784	4.71E-05	3.37E-06	8.60E-06	1.26E-06	1.12E-06	1.00E-06	9.11E-07	8.34E-07
PRT2	5.30766			PRT2	1.47E-59	3.43E-13	0.0717457	1	0.631745	0.126003	0.0170371	0.00214971	0.000289819	3.84E-05	5.67E-06	4.35E-06	3.49E-06	2.89E-06	2.45E-06
indel5 ratio	1.72478			indel5	6.80E-09	0.235751	8.99E-05	0.668613	0.235751	0.0869569	1	0.235751	0.668613	0.850461	0.256896	0.977354	0.712706	0.668613	1
DEFA1A3 ratio	3.66109			DEFA1A3	1.21E-103	4.08E-12	0.0561879	1	0.337298	0.0505949	0.0561879	0.596923	1	0.7095	0.337298	0.3592	0.81567	1	0.845174
7bp dup ratio	0.254513			7bp dup	4.21E-09	0.00023435	0.145126	1	0.0766715	0.0102331	0.145126	0.668459	1	0.48587	0.145126	0.455231	0.866264	1	0.700294
minimum ratio		790.09
Sample ID		C0070	5	Combined	8.72E-94	7.99E-18	3.22E-08	1	0.00037315	8.18E-05	8.76E-07	1.82E-09	9.98E-11	1.50E-11	3.96E-13	4.73E-13	4.54E-13	5.10E-13	5.42E-13
PRT1	5.01197			PRT1	1.50E-49	3.02E-10	0.0773103	1	0.246011	0.0178067	0.000979532	5.79E-05	4.16E-06	1.01E-05	1.47E-06	1.28E-06	1.13E-06	1.02E-06	9.23E-07
PRT2	4.56815			PRT2	6.36E-36	3.15E-06	0.862956	1	0.180795	0.0187331	0.00179729	0.000191219	2.40E-05	3.02E-06	4.40E-07	4.72E-07	4.91E-07	5.01E-07	5.05E-07
indel5 ratio	1.67675			indel5	8.93E-08	0.157162	4.70E-05	0.826993	0.157162	0.168629	0.923437	0.157162	0.826993	0.705742	0.406161	1	0.559995	0.826993	0.923437
DEFA1A3 ratio	0			DEFA1A3	1	1	1	1	1	1	1	1	1	1	1	1	1	1	1
7bp dup ratio	1.3792			7bp dup	0.00683927	0.0355157	0.00683927	0.804497	0.0355157	0.967134	0.358684	0.6954	0.804497	0.464574	1	0.520171	0.967134	0.804497	0.838703
minimum ratio		2679.88
Sample ID		C0073	6	Combined	0	1.37E-62	1.81E-12	0.0900862	1	0.00245106	6.13E-05	1.24E-05	7.10E-07	2.26E-07	2.01E-09	3.52E-10	2.76E-10	2.31E-10	2.38E-10
PRT1	6.03538			PRT1	1.25E-88	1.24E-22	2.00E-05	0.176618	1	0.361033	0.046167	0.00421632	0.000371499	0.000330482	5.16E-05	3.03E-05	1.96E-05	1.37E-05	1.01E-05
PRT2	5.88071			PRT2	6.75E-82	2.44E-20	0.00330972	0.47271	1	0.386569	0.0757589	0.01176	0.00177086	0.000254029	3.90E-05	2.41E-05	1.63E-05	1.18E-05	8.90E-06
indel5 ratio	0			indel5	1	1	1	1	1	1	1	1	1	1	1	1	1	1	1
DEFA1A3 ratio	1.60269			DEFA1A3	3.87E-07	0.65154	0.00967471	0.490244	0.65154	0.0893674	0.941984	0.65154	0.490244	1	0.65154	0.802193	0.976416	0.65154	0.941984
7bp dup ratio	4.33808			7bp dup	9.35E-169	2.46E-21	0.00100018	0.780361	0.544174	0.0696754	0.00659731	0.136584	0.780361	0.956079	0.544174	0.21233	0.312173	0.780361	1
minimum ratio		11.1005
Sample ID		C0074	8	Combined	0	7.85E-131	2.48E-32	7.41E-11	3.20E-06	0.000160885	1	0.551609	0.0289384	0.000523069	3.36E-05	6.38E-05	1.08E-05	1.04E-06	8.40E-07
PRT1	7.99961			PRT1	1.63E-195	1.36E-60	3.15E-19	1.73E-07	0.00855399	0.445241	1	0.500415	0.122233	0.0445067	0.0099993	0.00392685	0.00178132	0.000907182	0.000506995
PRT2	7.71746			PRT2	1.77E-177	6.88E-54	9.68E-11	0.000251764	0.104602	0.835756	1	0.469042	0.139459	0.0324227	0.00678037	0.0027425	0.00128432	0.00067472	0.000388225
indel5 ratio	3.46146			indel5	4.40E-105	4.86E-09	0.644118	0.24582	0.00508291	0.00984919	0.644118	0.862178	0.24582	0.0791082	0.644118	1	0.63225	0.24582	0.644118
DEFA1A3 ratio	3.4833			DEFA1A3	1.01E-90	5.43E-10	0.160578	0.962845	0.220751	0.0286073	0.160578	0.855898	0.962845	0.537818	0.220751	0.621481	1	0.962845	0.68507
7bp dup ratio	1.64101			7bp dup	6.42E-07	0.329399	0.000811187	0.741853	0.329399	0.158714	1	0.329399	0.741853	0.881211	0.360322	0.985529	0.768991	0.741853	1
minimum ratio		1.81288
Sample ID		C0075	6	Combined	0	2.95E-69	2.48E-13	0.00461211	1	0.00162373	1.89E-06	9.13E-08	1.96E-08	1.25E-08	4.41E-10	5.00E-11	8.61E-12	2.14E-11	9.91E-12
PRT1	5.66065			PRT1	6.53E-73	2.02E-17	0.000977564	0.631925	1	0.185378	0.0165299	0.00124211	9.89E-05	0.000121714	1.84E-05	1.23E-05	8.83E-06	6.70E-06	5.29E-06
PRT2	5.70831			PRT2	9.10E-75	5.47E-18	0.0101671	0.695073	1	0.312332	0.0542163	0.00785306	0.00113804	0.000158818	2.40E-05	1.58E-05	1.12E-05	8.41E-06	6.58E-06
indel5 ratio	4.87994			indel5	6.03E-264	2.23E-35	1.13E-06	0.318218	0.837473	0.103756	0.0061198	0.00783957	0.318218	1	0.837473	0.351558	0.103756	0.318218	0.826488
DEFA1A3 ratio	0			DEFA1A3	1	1	1	1	1	1	1	1	1	1	1	1	1	1	1
7bp dup ratio	1.98241			7bp dup	2.80E-15	1	0.0184583	0.0276344	1	0.226359	0.288372	1	0.457178	0.543495	1	0.613594	0.701941	1	0.288372
minimum ratio		216.82
Sample ID		C0080	8	Combined	0	7.99E-112	8.71E-28	3.18E-11	3.84E-09	0.0411073	1	0.00936493	6.95E-05	0.000191023	3.19E-05	2.22E-06	8.79E-08	2.39E-07	1.05E-07
PRT1	7.52376			PRT1	1.08E-165	1.33E-49	5.74E-15	2.12E-05	0.0804397	1	0.965012	0.288053	0.0509564	0.020345	0.0040655	0.00168733	0.000810706	0.000436268	0.000256606
PRT2	7.7301			PRT2	2.89E-178	3.53E-54	8.21E-11	0.000231213	0.100363	0.822715	1	0.47373	0.141757	0.0331066	0.00694472	0.00280469	0.00131139	0.000687912	0.00039527
indel5 ratio	3.069			indel5	7.22E-74	6.32E-05	1	0.0378745	0.000396724	0.279913	1	0.298602	0.0562454	0.676803	1	0.516482	0.279913	0.860807	1
DEFA1A3 ratio	1.38357			DEFA1A3	0.00108537	0.199674	0.00139975	1	0.199674	0.637334	0.784657	0.325414	1	0.600202	0.856521	0.915058	0.637334	1	0.784657
7bp dup ratio	3.02889			7bp dup	8.46E-63	0.000102449	1	0.129595	0.00454834	0.212077	1	0.534794	0.129595	0.528647	1	0.750946	0.350886	0.701948	1
minimum ratio		24.3266
Sample ID		C0081	9	Combined	0	0	2.52E-160	2.62E-62	6.61E-25	3.41E-09	0.0326597	1	0.785852	0.0378014	0.000211779	4.35E-06	9.18E-07	2.36E-06	1.70E-05
PRT1	8.53935			PRT1	3.65E-232	3.16E-74	1.51E-24	4.00E-10	0.000482508	0.152011	1	0.975024	0.364124	0.131478	0.0345003	0.0131491	0.0057152	0.00277853	0.00148286
PRT2	10.4004			PRT2	0	3.09E-132	7.33E-31	2.00E-15	8.77E-08	0.000702414	0.0644688	0.509914	1	0.877447	0.471795	0.211842	0.0954317	0.0450632	0.0226032
indel5 ratio	8.1911			indel5	0	3.60E-167	2.18E-51	1.40E-18	6.35E-07	0.0169619	0.566421	1	0.458254	0.113639	0.0218232	0.0038879	0.0169619	0.165785	0.566421
DEFA1A3 ratio	1.49968			DEFA1A3	2.38E-05	0.414724	0.00410673	0.81852	0.414724	0.262901	1	0.414724	0.81852	0.898602	0.482498	0.998687	0.805509	0.81852	1
7bp dup ratio	8.64423			7bp dup	0	3.96E-167	4.43E-54	4.96E-21	1.03E-08	0.00124387	0.155442	0.842895	1	0.557677	0.214752	0.0698704	0.0214116	0.0241304	0.155442
minimum ratio		1.2725
Sample ID		C0082	6	Combined	0	9.86E-111	1.94E-26	3.09E-08	1	0.0349428	0.000127608	3.30E-06	1.42E-09	3.01E-09	3.08E-09	1.25E-09	3.68E-10	2.42E-10	3.39E-12
PRT1	5.98449			PRT1	2.05E-86	6.79E-22	3.48E-05	0.211814	1	0.32804	0.0398038	0.00353153	0.000306387	0.000284006	4.41E-05	2.63E-05	1.73E-05	1.22E-05	9.05E-06
PRT2	6.07271			PRT2	3.44E-90	4.22E-23	0.000893726	0.300939	1	0.497269	0.11265	0.0190205	0.00300459	0.000446025	6.99E-05	4.06E-05	2.61E-05	1.80E-05	1.31E-05
indel5 ratio	5.95935			indel5	0	1.57E-67	1.92E-16	0.000353498	0.455998	0.916879	0.205055	0.0223787	0.00209205	0.0467628	0.455998	1	0.916879	0.503344	0.205055
DEFA1A3 ratio	1.92308			DEFA1A3	1.62E-14	1	0.0947643	0.0163371	1	0.528699	0.184131	1	0.804494	0.378723	1	0.935672	0.528699	1	0.184131
7bp dup ratio	1.96078			7bp dup	1.22E-14	1	0.0157141	0.0382647	1	0.201504	0.343707	1	0.418195	0.612386	1	0.571008	0.768208	1	0.343707
minimum ratio		28.6182
Sample ID		C0084	8	Combined	0	2.66E-102	1.31E-26	5.24E-11	8.63E-08	0.0514462	1	0.00384075	0.00016625	0.000375807	6.25E-06	6.99E-07	1.97E-07	1.62E-07	7.14E-08
PRT1	7.57948			PRT1	4.74E-169	7.91E-51	1.97E-15	1.28E-05	0.0646507	0.94333	1	0.316021	0.0579118	0.02278	0.00461059	0.00189855	0.000905202	0.000483653	0.000282636
PRT2	7.38115			PRT2	3.04E-157	1.56E-46	5.44E-09	0.0017956	0.241678	1	0.800533	0.291603	0.0737555	0.0152948	0.00296149	0.00125627	0.00061631	0.000338054	0.000202295
indel5 ratio	2.92145			indel5	1.41E-63	0.000944826	0.791725	0.0147642	0.000944826	0.562856	0.791725	0.148202	0.186257	0.923661	0.791725	0.289805	0.562856	1	0.791725
DEFA1A3 ratio	2.67606			DEFA1A3	5.43E-43	0.00394604	1	0.144976	0.0101176	0.491432	1	0.486769	0.196202	0.811327	1	0.672618	0.491432	0.928303	1
7bp dup ratio	1.6597			7bp dup	2.74E-07	0.366172	0.000978011	0.675054	0.366172	0.124963	1	0.366172	0.675054	0.912244	0.366172	0.953391	0.810301	0.675054	1
minimum ratio		19.4378
Sample ID		C0085	6	Combined	0	8.62E-95	2.22E-15	0.000239181	1	0.0210027	3.80E-05	8.75E-08	2.67E-08	8.76E-08	3.35E-09	1.18E-09	2.32E-10	4.00E-11	8.77E-11
PRT1	5.64636			PRT1	2.44E-72	3.12E-17	0.00112475	0.661484	1	0.181049	0.0159423	0.00119005	9.45E-05	0.000117795	1.78E-05	1.19E-05	8.62E-06	6.56E-06	5.20E-06
PRT2	5.97786			PRT2	4.78E-86	1.02E-21	0.00171978	0.377249	1	0.438275	0.0923078	0.014938	0.00230299	0.00033598	5.21E-05	3.12E-05	2.05E-05	1.45E-05	1.08E-05
indel5 ratio	5.26736			indel5	6.45003e-320	9.79E-46	1.15E-09	0.0527709	1	0.294199	0.0258026	0.00177198	0.0527709	0.548947	1	0.703614	0.294199	0.0932498	0.322408
DEFA1A3 ratio	1.14385			DEFA1A3	0.200652	0.0230125	0.200652	0.467378	0.200652	0.892671	0.200652	1	0.467378	0.961971	0.725585	0.884681	0.892671	0.805731	0.975286
7bp dup ratio	0.921378			7bp dup	0.889508	2.15E-11	0.889508	0.00693602	0.889508	0.179885	0.889508	0.495719	0.889508	0.74823	0.889508	0.907141	0.889508	1	0.889508
minimum ratio		47.6128
Sample ID		C0088	9	Combined	0	7.86E-285	1.55E-76	7.77E-31	4.30E-15	6.89E-08	0.0722681	1	0.0372071	0.000657574	9.05E-05	2.37E-05	2.98E-06	1.12E-06	1.29E-06
PRT1	8.57397			PRT1	1.26E-234	3.76E-75	6.47E-25	2.60E-10	0.000388999	0.138434	0.979787	1	0.384574	0.139273	0.0369413	0.0140691	0.00610333	0.00296012	0.00157579
PRT2	9.03936			PRT2	5.39E-269	3.62E-88	2.48E-19	6.90E-09	0.000483068	0.0803563	0.634213	1	0.659733	0.269053	0.083266	0.0318416	0.0135891	0.00642554	0.00332313
indel5 ratio	3.39856			indel5	1.07E-99	2.83E-08	0.782386	0.197786	0.00359739	0.0198788	0.782386	0.802914	0.197786	0.129552	0.782386	1	0.555376	0.249354	0.782386
DEFA1A3 ratio	7.3661			DEFA1A3	0	2.67E-105	4.71E-33	2.16E-12	6.08E-05	0.0487928	0.566767	1	0.732102	0.354877	0.143373	0.0542939	0.0487928	0.232488	0.566767
7bp dup ratio	3.64799			7bp dup	1.84E-106	5.78E-11	0.198086	0.764906	0.0790331	0.00482138	0.198086	0.940656	0.764906	0.288282	0.198086	0.734545	1	0.764906	0.419951
minimum ratio		13.8374
Sample ID		C0090	8	Combined	0	2.76E-148	1.76E-36	7.04E-13	0.00372167	0.0386936	1	0.00413996	0.000370558	0.000296436	3.28E-05	1.11E-05	3.67E-06	3.21E-07	1.39E-07
PRT1	7.50321			PRT1	1.80E-164	3.64E-49	8.32E-15	2.50E-05	0.0852909	1	0.932461	0.272605	0.0476082	0.0191182	0.00380264	0.00158298	0.000762776	0.000411577	0.000242672
PRT2	7.92839			PRT2	7.87E-191	8.16E-59	5.86E-12	5.92E-05	0.0517054	0.639133	1	0.556005	0.184524	0.0463632	0.0102233	0.00404122	0.00184685	0.000947548	0.000533288
indel5 ratio	1.08659			indel5	1	2.61E-05	1	0.0132242	1	0.107758	1	0.27406	1	0.445914	1	0.590782	1	0.703549	1
DEFA1A3 ratio	5.10402			DEFA1A3	2.14E-240	3.03E-37	4.06E-09	0.0177147	0.719142	0.869686	0.326241	0.0849286	0.0207658	0.230083	0.719142	1	0.869686	0.575802	0.326241
7bp dup ratio	0.586816			7bp dup	0.00270936	0.356989	0.00270936	0.617938	0.356989	0.196519	1	0.356989	0.617938	0.991621	0.356989	0.893297	0.911035	0.617938	1
minimum ratio		25.8441
Sample ID		C0091	5	Combined	1.33E-264	4.98E-35	1.93E-08	1	0.000638369	3.07E-05	1.74E-07	7.72E-08	3.18E-07	9.33E-07	1.17E-07	7.79E-08	6.46E-08	3.91E-07	4.50E-07
PRT1	4.34871			PRT1	3.37E-30	8.13E-05	1	0.529782	0.030557	0.00111849	4.52E-05	2.38E-06	1.68E-07	9.51E-07	1.39E-07	1.67E-07	1.90E-07	2.07E-07	2.20E-07
PRT2	0			PRT2	1	1	1	1	1	1	1	1	1	1	1	1	1	1	1
indel5 ratio	4.62054			indel5	1.64E-229	3.17E-29	4.93E-05	0.640315	0.525206	0.0396903	0.00188901	0.049545	0.640315	0.988745	0.525206	0.163708	0.163016	0.640315	1
DEFA1A3 ratio	1.49854			DEFA1A3	2.48E-05	0.412405	0.00406757	0.822104	0.412405	0.26597	0.99966	0.412405	0.822104	0.896749	0.48653	1	0.803138	0.822104	0.99966
7bp dup ratio	0.676938			7bp dup	0.0268983	0.0130373	0.0268983	1	0.0268983	0.725227	0.569676	0.443352	1	0.308659	0.916963	0.793313	0.725227	1	0.569676
minimum ratio		1566.49
Sample ID		C0092	7	Combined	0	1.19E-210	1.96E-52	2.73E-14	0.00661927	1	0.0432352	7.67E-05	1.65E-06	1.11E-07	1.27E-08	4.58E-08	3.13E-08	8.08E-09	4.25E-09
PRT1	7.39951			PRT1	2.27E-158	5.63E-47	5.28E-14	5.66E-05	0.114139	1	0.786366	0.207376	0.0339904	0.0140846	0.00273801	0.00115805	0.000566546	0.000309974	0.000185071
PRT2	6.11495			PRT2	4.59E-92	9.95E-24	0.000664416	0.271617	1	0.526669	0.123347	0.0212364	0.00339262	0.000507696	7.99E-05	4.58E-05	2.91E-05	1.99E-05	1.44E-05
indel5 ratio	6.92371			indel5	0	4.09E-105	4.05E-29	4.82E-09	0.00984575	0.645975	0.866129	0.247177	0.0389165	0.0051152	0.00984575	0.166463	0.645975	1	0.866129
DEFA1A3 ratio	0			DEFA1A3	1	1	1	1	1	1	1	1	1	1	1	1	1	1	1
7bp dup ratio	5.13561			7bp dup	1.26E-258	8.81E-38	2.34E-08	0.0624687	1	0.49902	0.0873724	0.0119645	0.0624687	0.51315	1	0.880849	0.49902	0.222164	0.312037
minimum ratio		23.1293
Sample ID		C0093	10	Combined	0	5.44E-299	1.29E-87	6.48E-35	9.10E-15	1.13E-05	0.328922	0.537836	1	0.153743	0.00276419	0.000471054	0.000108815	8.76E-05	7.81E-05
PRT1	8.95146			PRT1	2.18E-262	1.08E-85	3.49E-29	1.49E-12	2.53E-05	0.0358086	0.581632	1	0.538518	0.206976	0.0621314	0.0236942	0.0101296	0.00480803	0.00249841
PRT2	9.86222			PRT2	0	9.74E-114	5.73E-26	1.31E-12	3.92E-06	0.00619762	0.202641	0.810478	1	0.633529	0.268905	0.110353	0.0477855	0.0222853	0.011206
indel5 ratio	0.63122			indel5	0.000712456	0.154936	0.000712456	0.644254	0.154936	0.166291	1	0.154936	0.644254	0.884107	0.319017	0.936035	0.735764	0.644254	1
DEFA1A3 ratio	7.2468			DEFA1A3	0	7.80E-101	2.12E-31	1.20E-11	0.000138104	0.071336	0.651569	1	0.672956	0.309633	0.121084	0.0449359	0.071336	0.296333	0.651569
7bp dup ratio	0			7bp dup	1	1	1	1	1	1	1	1	1	1	1	1	1	1	1
minimum ratio		1.8593
Sample ID		C0095	8	Combined	0	7.15E-123	1.87E-33	9.37E-15	4.54E-08	0.068577	1	0.0040716	0.00608883	0.00369064	4.11E-05	5.84E-06	3.26E-06	1.37E-06	2.74E-07
PRT1	7.94596			PRT1	4.91E-192	2.64E-59	1.00E-18	3.07E-07	0.0111915	0.492088	1	0.470524	0.110559	0.0405148	0.00897473	0.00354173	0.00161556	0.000827344	0.00046482
PRT2	7.98952			PRT2	8.71E-195	2.81E-60	2.55E-12	3.85E-05	0.0419153	0.589964	1	0.585064	0.200698	0.0516185	0.0115661	0.00454621	0.00206439	0.00105243	0.000588747
indel5 ratio	2.9082			indel5	1.08E-62	0.0011762	0.766361	0.013468	0.0011762	0.589829	0.766361	0.137922	0.203697	0.936422	0.766361	0.27249	0.589829	1	0.766361
DEFA1A3 ratio	2.35798			DEFA1A3	4.44E-29	0.119404	0.589296	0.034091	0.119404	1	0.589296	0.155745	0.77892	0.984221	0.589296	0.599185	1	0.908924	0.589296
7bp dup ratio	1.63063			7bp dup	1.02E-06	0.309866	0.000730509	0.77833	0.309866	0.180229	0.996494	0.309866	0.77833	0.861708	0.394733	1	0.74475	0.77833	0.996494
minimum ratio		14.5822
Sample ID		C0096	4	Combined	1.67E-33	1.78E-14	1	1.02E-05	1.13E-05	1.02E-09	5.52E-11	5.92E-14	3.04E-15	2.78E-15	1.82E-16	2.52E-16	1.12E-15	1.17E-15	3.12E-15
PRT1	3.50481			PRT1	2.13E-12	0.67527	1	0.029442	0.000519788	1.20E-05	4.30E-07	2.35E-08	1.88E-09	3.88E-08	6.02E-09	1.17E-08	1.92E-08	2.80E-08	3.75E-08
PRT2	3.99179			PRT2	7.85E-22	0.00762133	1	0.249516	0.0216505	0.00157312	0.000128451	1.29E-05	1.62E-06	2.03E-07	3.03E-08	4.42E-08	5.81E-08	7.13E-08	8.33E-08
indel5 ratio	0			indel5	1	1	1	1	1	1	1	1	1	1	1	1	1	1	1
DEFA1A3 ratio	0.916699			DEFA1A3	1	3.46E-12	1	0.00138945	1	0.0541724	1	0.19489	1	0.352185	1	0.485471	1	0.588968	1
7bp dup ratio	0			7bp dup	1	1	1	1	1	1	1	1	1	1	1	1	1	1	1
minimum ratio		88859.6
Sample ID		C0097	6	Combined	5.81E-165	1.07E-46	3.52E-07	0.0198427	1	0.0868569	0.00231007	3.96E-05	3.88E-07	9.31E-08	1.46E-09	8.71E-10	2.50E-10	2.04E-10	8.08E-11
PRT1	5.80032			PRT1	1.31E-78	2.65E-19	0.000240572	0.399696	1	0.235166	0.0238186	0.00191546	0.000157864	0.000171115	2.61E-05	1.66E-05	1.15E-05	8.43E-06	6.48E-06
PRT2	6.00168			PRT2	4.44E-87	4.62E-22	0.00146117	0.356623	1	0.452242	0.0969859	0.0158606	0.00245991	0.000360411	5.60E-05	3.33E-05	2.18E-05	1.53E-05	1.13E-05
indel5 ratio	0			indel5	1	1	1	1	1	1	1	1	1	1	1	1	1	1	1
DEFA1A3 ratio	0.797226			DEFA1A3	0.632617	5.52E-07	0.632617	0.0880648	0.632617	0.516655	0.632617	0.824693	0.632617	0.955418	0.632617	0.996889	0.632617	1	0.698292
7bp dup ratio	-1			7bp dup	1	1	1	1	1	1	1	1	1	1	1	1	1	1	1
minimum ratio		11.5132
Sample ID		C0098	10	Combined	0	2.51E-223	8.00E-66	5.15E-27	8.45E-15	2.49E-05	0.0173011	0.135972	1	0.065473	0.0682959	0.00656835	0.00153533	0.000574509	8.19E-05
PRT1	8.68309			PRT1	1.69E-242	3.90E-78	4.02E-26	6.07E-11	0.000180188	0.0946358	0.846325	1	0.422564	0.154887	0.0425285	0.0161749	0.00697883	0.00336082	0.00177552
PRT2	10.7154			PRT2	0	1.05E-143	6.45E-34	3.33E-17	7.66E-09	0.000167701	0.0292408	0.354085	0.928948	1	0.624308	0.300266	0.139965	0.067102	0.033805
indel5 ratio	1.55832			indel5	2.32E-05	0.0485049	2.32E-05	1	0.0485049	0.561312	0.581893	0.203328	1	0.351139	0.852712	0.791448	0.561312	1	0.581893
DEFA1A3 ratio	0			DEFA1A3	1	1	1	1	1	1	1	1	1	1	1	1	1	1	1
7bp dup ratio	1.39523			7bp dup	0.0044124	0.0418141	0.0044124	0.844506	0.0418141	0.928287	0.398282	0.62608	0.844506	0.399074	1	0.566465	0.928287	0.844506	0.777631
minimum ratio		7.35446
Sample ID		C0100	8	Combined	0	1.66E-284	2.08E-69	1.41E-23	7.55E-05	0.0862952	1	0.00142549	9.93E-06	1.57E-08	1.04E-09	2.36E-08	2.03E-07	1.07E-07	6.71E-08
PRT1	6.44737			PRT1	1.71E-107	5.73E-29	1.74E-07	0.0367398	1	0.833815	0.169785	0.020157	0.00205433	0.00135445	0.000222271	0.000115523	6.77E-05	4.33E-05	2.97E-05
PRT2	7.70943			PRT2	5.59E-177	1.05E-53	1.07E-10	0.000265731	0.107382	0.84413	1	0.466095	0.138021	0.0319967	0.00667827	0.00270385	0.00126749	0.000666513	0.000383841
indel5 ratio	6.98656			indel5	0	7.59E-108	4.58E-30	2.00E-09	0.0070201	0.597191	0.917716	0.282411	0.0464044	0.00624846	0.0070201	0.138122	0.597191	1	0.917716
DEFA1A3 ratio	0.918477			DEFA1A3	1	2.82E-12	1	0.00128642	1	0.0517546	1	0.188733	1	0.343608	1	0.475871	1	0.579173	1
7bp dup ratio	6.74048			7bp dup	0	2.01E-85	3.79E-24	8.76E-08	0.0156108	0.617966	0.999801	0.443461	0.117535	0.0262123	0.0156108	0.179288	0.617966	1	0.999801
minimum ratio		11.5881
Sample ID		C0104	6	Combined	2.42E-221	1.69E-62	5.27E-14	9.08E-06	1	0.0421112	0.00943469	0.000435504	1.26E-05	6.94E-07	6.75E-08	1.50E-08	3.28E-09	2.57E-09	2.88E-10
PRT1	6.13258			PRT1	6.25E-93	4.52E-24	6.83E-06	0.123901	1	0.435549	0.0617539	0.00597285	0.000542877	0.000447578	7.06E-05	4.02E-05	2.54E-05	1.73E-05	1.25E-05
PRT2	6.80057			PRT2	3.49E-125	4.20E-35	2.39E-06	0.0296305	0.674787	1	0.43095	0.106995	0.0212882	0.00372431	0.000645227	0.000306766	0.000166668	0.000100037	6.48E-05
indel5 ratio	1.12004			indel5	0.999548	6.02E-05	0.999548	0.0273471	0.999548	0.197997	0.999548	0.459642	0.999548	0.697789	0.999548	0.876187	0.999548	1	0.999548
DEFA1A3 ratio	0			DEFA1A3	1	1	1	1	1	1	1	1	1	1	1	1	1	1	1
7bp dup ratio	0.474409			7bp dup	7.48E-05	1	0.0021797	0.061007	1	0.329361	0.239223	1	0.736204	0.402539	1	0.935308	0.522138	1	0.239223
minimum ratio		23.7466
Sample ID		C0106	10	Combined	0	5.16E-246	3.99E-67	6.31E-33	1.48E-14	1.28E-06	0.0142363	0.725778	1	0.768105	0.0819169	0.0297766	0.00277523	0.00127263	0.000163309
PRT1	9.64651			PRT1	2.12594e-317	9.46E-107	9.15E-38	4.21E-17	9.21E-08	0.00209454	0.183997	0.922556	1	0.488748	0.189946	0.0759241	0.0325764	0.015189	0.0076723
PRT2	10.3177			PRT2	0	2.61E-129	4.36E-30	5.59E-15	1.60E-07	0.000993053	0.0773722	0.549052	1	0.833015	0.431264	0.190556	0.0851913	0.0401065	0.0201082
indel5 ratio	0.916449			indel5	0.478677	1.00E-11	0.478677	0.0128343	0.478677	0.294866	0.478677	0.685867	0.478677	0.903079	0.478677	0.985178	0.478677	1	0.506702
DEFA1A3 ratio	0			DEFA1A3	1	1	1	1	1	1	1	1	1	1	1	1	1	1	1
7bp dup ratio	0			7bp dup	1	1	1	1	1	1	1	1	1	1	1	1	1	1	1
minimum ratio		1.3019
Sample ID		C0107	4	Combined	2.46E-32	5.54E-25	1	5.96E-08	8.80E-06	1.50E-10	4.27E-11	2.48E-14	2.44E-15	2.07E-15	1.68E-16	2.41E-16	1.12E-15	1.32E-15	3.27E-15
PRT1	3.42549			PRT1	3.82E-11	1	0.781338	0.0187597	0.000307826	6.98E-06	2.50E-07	1.39E-08	1.13E-09	2.68E-08	4.19E-09	8.59E-09	1.46E-08	2.19E-08	3.00E-08
PRT2	4.00066			PRT2	5.04E-22	0.00690796	1	0.2548	0.0223244	0.00162928	0.000133274	1.34E-05	1.68E-06	2.11E-07	3.14E-08	4.56E-08	5.97E-08	7.30E-08	8.51E-08
indel5 ratio	0			indel5	1	1	1	1	1	1	1	1	1	1	1	1	1	1	1
DEFA1A3 ratio	0.837945			DEFA1A3	0.858709	1.46E-08	0.858709	0.028211	0.858709	0.300912	0.858709	0.61997	0.858709	0.825475	0.858709	0.93954	0.858709	1	0.858709
7bp dup ratio	0.989218			7bp dup	1	3.68E-15	1	0.000296324	1	0.0293519	1	0.143929	1	0.297908	1	0.440265	1	0.555653	1
minimum ratio		113698
Sample ID		C0108	9	Combined	0	1.61E-188	7.09E-47	1.78E-21	1.14E-13	2.68E-07	0.283927	1	0.0147855	0.00110869	0.0029568	0.000978572	5.34E-05	8.58E-06	4.80E-06
PRT1	8.88056			PRT1	4.64E-257	1.15E-83	2.31E-28	4.04E-12	4.30E-05	0.0465249	0.643548	1	0.504347	0.190959	0.0559568	0.0213065	0.00912568	0.00434635	0.0022677
PRT2	9.0038			PRT2	2.77E-266	3.90E-87	4.57E-19	9.67E-09	0.000581439	0.088304	0.658232	1	0.64357	0.257917	0.0788357	0.0301105	0.0128584	0.00608907	0.00315503
indel5 ratio	3.21009			indel5	1.87E-84	3.01E-06	1	0.0809258	0.00104733	0.105743	1	0.490403	0.0809258	0.382639	1	0.743787	0.288804	0.575777	1
DEFA1A3 ratio	3.16805			DEFA1A3	5.70E-70	8.61E-07	0.551719	0.609748	0.0787104	0.0215876	0.551719	1	0.609748	0.237648	0.551719	0.97249	0.917046	0.609748	0.551719
7bp dup ratio	3.38045			7bp dup	3.58E-86	6.59E-08	0.576102	0.437768	0.026356	0.0135734	0.576102	0.96698	0.437768	0.117391	0.576102	1	0.81494	0.437768	0.576102
minimum ratio		3.52203
Sample ID		C0109	10	Combined	0	6.03E-238	7.70E-66	8.96E-30	1.06E-14	1.81E-08	0.00128459	0.544653	1	0.117521	0.00433326	0.00417407	0.00176741	0.000361226	5.12E-05
PRT1	9.82594			PRT1	0	1.33E-112	3.35E-40	1.95E-18	1.63E-08	0.000797239	0.111953	0.757328	1	0.534544	0.223491	0.0912756	0.0394529	0.0183951	0.00925553
PRT2	9.7536			PRT2	0	3.66E-110	5.06E-25	4.59E-12	8.14E-06	0.00940865	0.252247	0.885348	1	0.595364	0.241618	0.0977812	0.0421261	0.0196371	0.00989436
indel5 ratio	3.98596			indel5	2.15E-155	1.17E-16	0.0427754	0.940356	0.0754599	0.0022663	0.0427754	0.763861	0.940356	0.34725	0.0754599	0.439787	1	0.940356	0.525569
DEFA1A3 ratio	0			DEFA1A3	1	1	1	1	1	1	1	1	1	1	1	1	1	1	1
7bp dup ratio	0			7bp dup	1	1	1	1	1	1	1	1	1	1	1	1	1	1	1
minimum ratio		1.83603
Sample ID		C0111	6	Combined	0	1.75E-71	3.14E-11	0.00983973	1	0.00119041	4.72E-06	1.04E-08	1.56E-08	7.10E-09	2.60E-10	4.09E-11	9.73E-12	9.12E-12	2.17E-11
PRT1	5.48048			PRT1	6.92E-66	3.81E-15	0.00495654	1	0.90311	0.12548	0.00961023	0.000667275	5.12E-05	7.49E-05	1.12E-05	7.99E-06	6.07E-06	4.81E-06	3.94E-06
PRT2	5.65873			PRT2	8.99E-73	2.47E-17	0.01391	0.773872	1	0.294415	0.0494297	0.00702628	0.00100787	0.000139622	2.11E-05	1.41E-05	1.01E-05	7.70E-06	6.08E-06
indel5 ratio	4.94868			indel5	1.86E-273	4.33E-37	3.92E-07	0.260405	0.953149	0.136156	0.00855917	0.0046534	0.260405	1	0.953149	0.435767	0.136156	0.260405	0.780615
DEFA1A3 ratio	0			DEFA1A3	1	1	1	1	1	1	1	1	1	1	1	1	1	1	1
7bp dup ratio	1.04238			7bp dup	1	0.000371483	1	0.0420306	1	0.203717	1	0.408386	1	0.584682	1	0.717709	1	0.813819	1
minimum ratio		101.629
Sample ID		C0112	8	Combined	0	5.01E-146	3.05E-33	2.52E-14	0.00794679	0.0800863	1	0.025391	0.0866616	0.0102112	0.000745814	9.28E-05	1.12E-05	3.87E-06	2.24E-06
PRT1	8.52553			PRT1	3.45E-231	7.32E-74	2.09E-24	4.71E-10	0.000521412	0.156496	1	0.957475	0.353428	0.127481	0.0333087	0.0126991	0.00552403	0.00268821	0.00143613
PRT2	6.90525			PRT2	1.04E-130	4.66E-37	8.40E-07	0.0183454	0.566501	1	0.478511	0.126673	0.0262217	0.00471814	0.000832269	0.000386488	0.000205731	0.000121317	7.74E-05
indel5 ratio	1.12642			indel5	0.932319	6.63E-05	0.932319	0.0294741	0.932319	0.208381	0.932319	0.475011	0.932319	0.711241	0.932319	0.883609	0.932319	1	0.932319
DEFA1A3 ratio	4.41758			DEFA1A3	3.19E-168	1.69E-23	6.46E-05	0.34758	1	0.366873	0.0776781	0.0248962	0.34758	0.913673	1	0.685481	0.366873	0.34758	0.750782
7bp dup ratio	0.916196			7bp dup	0.846289	3.85E-11	0.846289	0.00833356	0.846289	0.196315	0.846289	0.519165	0.846289	0.766176	0.846289	0.915904	0.846289	1	0.846289
minimum ratio		11.5391
Sample ID		C0113	9	Combined	0	1.01E-150	1.69E-37	1.63E-15	1.25E-08	1.15E-05	0.45004	1	0.0293131	0.000283898	0.000220371	0.000117506	1.65E-05	1.19E-06	4.85E-07
PRT1	8.68679			PRT1	9.09E-243	3.08E-78	3.65E-26	5.77E-11	0.000175503	0.0934106	0.842086	1	0.423933	0.155464	0.0427376	0.0162541	0.00701183	0.00337594	0.00178306
PRT2	7.89938			PRT2	5.76E-189	3.99E-58	8.67E-12	7.25E-05	0.0570719	0.663647	1	0.54286	0.177389	0.044085	0.0096483	0.00382477	0.00175344	0.000902415	0.000509375
indel5 ratio	3.48305			indel5	5.82E-107	2.62E-09	0.601574	0.265413	0.00574477	0.00769902	0.601574	0.884067	0.265413	0.0665337	0.601574	1	0.661794	0.265413	0.601574
DEFA1A3 ratio	3.2485			DEFA1A3	5.18E-75	1.51E-07	0.426363	0.704838	0.10395	0.0115268	0.426363	1	0.704838	0.298794	0.426363	0.907123	0.97132	0.704838	0.426363
7bp dup ratio	0			7bp dup	1	1	1	1	1	1	1	1	1	1	1	1	1	1	1
minimum ratio		2.22203
Sample ID		C0116	9	Combined	0	0	1.57E-129	1.48E-48	9.48E-18	1.58E-05	0.283515	1	0.057159	0.000616844	3.97E-06	1.58E-06	2.21E-07	1.22E-06	2.36E-06
PRT1	8.79103			PRT1	2.08E-250	3.88E-81	2.45E-27	1.40E-11	8.28E-05	0.0644189	0.729686	1	0.464989	0.173193	0.0492565	0.0187347	0.00804772	0.00385112	0.00202029
PRT2	8.80937			PRT2	1.07E-251	1.38E-81	1.22E-17	5.93E-08	0.00157061	0.146327	0.803024	1	0.56379	0.205836	0.0588966	0.0224046	0.00961787	0.00459786	0.00240927
indel5 ratio	8.68865			indel5	0	1.83E-195	7.14E-62	2.66E-23	3.43E-09	0.0015104	0.23284	1	0.785122	0.271991	0.0644264	0.0130846	0.00256746	0.0353261	0.23284
DEFA1A3 ratio	0			DEFA1A3	1	1	1	1	1	1	1	1	1	1	1	1	1	1	1
7bp dup ratio	6.82101			7bp dup	0	2.45E-88	3.52E-25	3.23E-08	0.0102245	0.533961	1	0.481221	0.133639	0.0306135	0.0102245	0.138019	0.533961	0.939896	1
minimum ratio		3.52714
Sample ID		C0117	9	Combined	0	8.25273e-315	8.97E-88	4.98E-35	3.87E-16	5.90E-09	0.00097908	1	0.464667	0.00590958	0.000303332	2.97E-05	9.70E-06	9.90E-06	6.61E-06
PRT1	9.49203			PRT1	1.03E-304	7.30E-102	9.40E-36	5.09E-16	3.62E-07	0.00431906	0.256143	1	0.919629	0.419894	0.153561	0.0604399	0.0258232	0.0120586	0.00611842
PRT2	8.65527			PRT2	2.03E-240	2.61E-77	1.54E-16	2.39E-07	0.0033708	0.215562	0.935057	1	0.509659	0.1733	0.047162	0.017941	0.00775085	0.00373911	0.00197912
indel5 ratio	4.20915			indel5	7.84E-180	1.10E-20	0.00579721	1	0.166881	0.0066194	0.00579721	0.382041	1	0.581124	0.166881	0.154116	0.672846	1	0.774571
DEFA1A3 ratio	7.49355			DEFA1A3	0	3.60E-110	7.35E-35	3.31E-13	2.47E-05	0.0321305	0.486025	1	0.803645	0.412828	0.172989	0.0670269	0.0321305	0.177979	0.486025
7bp dup ratio	3.40031			7bp dup	1.33E-87	4.11E-08	0.546493	0.464677	0.0290092	0.0112305	0.546493	0.985953	0.464677	0.127511	0.546493	1	0.844338	0.464677	0.546493
minimum ratio		2.15208
Sample ID		C0121	8	Combined	0	3.02E-151	1.51E-39	4.83E-13	3.92E-07	0.184827	1	0.00289994	4.74E-05	7.15E-05	2.12E-05	5.28E-06	4.23E-07	4.85E-07	1.07E-07
PRT1	7.75645			PRT1	5.60E-180	7.50E-55	5.40E-17	2.19E-06	0.0282193	0.693883	1	0.381099	0.0784631	0.0296512	0.0062601	0.00252033	0.00117464	0.000614283	0.000351958
PRT2	7.5382			PRT2	1.64E-166	7.15E-50	9.28E-10	0.000791704	0.17877	1	0.961996	0.393223	0.107038	0.0233801	0.00468736	0.00194139	0.000930894	0.00050001	0.0002936
indel5 ratio	3.05887			indel5	3.93E-73	7.79E-05	1	0.0359757	0.000371684	0.299249	1	0.288691	0.0623105	0.703774	1	0.503806	0.299249	0.88484	1
DEFA1A3 ratio	5.37377			DEFA1A3	2.83E-272	1.62E-43	3.77E-11	0.00339756	0.468555	1	0.498641	0.1504	0.0396489	0.0919692	0.468555	0.910237	1	0.781478	0.498641
7bp dup ratio	1.55911			7bp dup	1.98E-05	0.189252	0.000339783	0.969238	0.189252	0.37797	0.885214	0.189252	0.969238	0.676746	0.653238	1	0.549257	0.969238	0.885214
minimum ratio		5.41045
Sample ID		C0123	8	Combined	0	1.27E-107	3.36E-29	4.18E-12	1.01E-08	0.033348	1	0.00509052	0.000212119	0.00044733	9.21E-06	1.15E-06	2.17E-07	2.32E-07	9.94E-08
PRT1	7.96895			PRT1	1.60E-193	7.42E-60	6.11E-19	2.40E-07	0.00997786	0.47151	1	0.483057	0.115397	0.0421667	0.00939711	0.00370051	0.00168393	0.000860292	0.000482233
PRT2	7.18838			PRT2	3.26E-146	1.40E-42	4.44E-08	0.00473635	0.34511	1	0.644962	0.20532	0.0476911	0.0093111	0.00173224	0.00075977	0.000384401	0.000216775	0.000132965
indel5 ratio	2.95873			indel5	4.27E-66	0.000505358	0.869145	0.0192262	0.000505358	0.492309	0.869145	0.182156	0.144197	0.888087	0.869145	0.345819	0.492309	1	0.869145
DEFA1A3 ratio	2.67277			DEFA1A3	7.82E-43	0.00412853	1	0.14338	0.00997665	0.498557	1	0.483243	0.20058	0.818187	1	0.669028	0.498557	0.933827	1
7bp dup ratio	1.63962			7bp dup	6.84E-07	0.32685	0.000800173	0.747017	0.32685	0.16153	1	0.32685	0.747017	0.878974	0.364947	0.987933	0.766041	0.747017	1
minimum ratio		29.9868
Sample ID		C0124	5	Combined	3.84E-263	3.51E-35	4.10E-07	1	0.000554655	4.41E-07	3.08E-09	2.96E-10	3.70E-11	8.05E-12	6.67E-14	7.83E-14	1.76E-13	5.02E-13	2.87E-13
PRT1	4.41079			PRT1	9.54E-32	3.57E-05	1	0.690228	0.0447231	0.00172407	7.11E-05	3.76E-06	2.66E-07	1.38E-06	2.02E-07	2.34E-07	2.59E-07	2.78E-07	2.91E-07
PRT2	5.01199			PRT2	1.83E-49	3.71E-10	0.207948	1	0.367441	0.0549066	0.00635457	0.000739213	9.59E-05	1.24E-05	1.81E-06	1.57E-06	1.39E-06	1.25E-06	1.13E-06
indel5 ratio	4.20538			indel5	2.10E-179	1.30E-20	0.00601233	1	0.164704	0.00649975	0.00601233	0.38719	1	0.576435	0.164704	0.157178	0.67834	1	0.770073
DEFA1A3 ratio	0			DEFA1A3	1	1	1	1	1	1	1	1	1	1	1	1	1	1	1
7bp dup ratio	1.52423			7bp dup	7.24E-05	0.141446	0.000226377	1	0.141446	0.495249	0.783066	0.189738	1	0.566177	0.767707	0.933508	0.495249	1	0.783066
minimum ratio		1802.92
Sample ID		C0125	7	Combined	0	1.53E-171	1.10E-40	6.77E-11	0.0383718	1	0.0374852	0.000109393	9.31E-07	3.36E-07	8.11E-08	8.63E-08	3.21E-08	6.62E-09	1.14E-09
PRT1	6.98273			PRT1	6.04E-135	1.30E-38	6.05E-11	0.0012594	0.343341	1	0.415125	0.0746932	0.00970962	0.00474113	0.000848044	0.000387338	0.000203205	0.000118316	7.46E-05
PRT2	6.77302			PRT2	9.52E-124	1.35E-34	3.13E-06	0.0335516	0.706053	1	0.419452	0.102434	0.0201748	0.00350418	0.000604305	0.000289159	0.000157973	9.53E-05	6.20E-05
indel5 ratio	0			indel5	1	1	1	1	1	1	1	1	1	1	1	1	1	1	1
DEFA1A3 ratio	5.9369			DEFA1A3	0	3.12E-58	4.02E-16	4.12E-05	0.101802	0.851924	0.858064	0.377708	0.122298	0.0364516	0.101802	0.440378	0.851924	1	0.858064
7bp dup ratio	5.33027			7bp dup	1.79E-283	1.60E-42	8.24E-10	0.0222097	0.888318	0.670619	0.143336	0.0216265	0.0222097	0.316976	0.888318	1	0.670619	0.33574	0.164521
minimum ratio		26.0608
Sample ID		C0126	7	Combined	0	2.68E-129	9.50E-28	5.03E-09	0.0507556	1	0.00208651	1.20E-05	6.00E-08	1.38E-06	5.66E-08	9.72E-08	2.25E-08	3.10E-09	2.23E-10
PRT1	6.20201			PRT1	4.65E-96	4.05E-25	3.12E-06	0.095605	1	0.499878	0.0764877	0.00772055	0.000718365	0.000562087	8.94E-05	4.98E-05	3.10E-05	2.08E-05	1.49E-05
PRT2	7.16353			PRT2	8.06E-145	4.42E-42	5.78E-08	0.00535183	0.360924	1	0.627724	0.196498	0.0451617	0.00875145	0.00162011	0.000713885	0.000362704	0.000205304	0.000126345
indel5 ratio	5.7823			indel5	0	1.47E-61	1.53E-14	0.00155537	0.626087	0.735237	0.125869	0.0119836	0.00155537	0.102172	0.626087	1	0.735237	0.345323	0.125869
DEFA1A3 ratio	1.10573			DEFA1A3	0.329715	0.0150172	0.329715	0.357122	0.329715	0.780798	0.329715	0.965799	0.357122	1	0.596189	0.972843	0.780798	0.926046	0.899842
7bp dup ratio	2.43659			7bp dup	7.74E-32	0.19549	0.300493	0.00508203	0.19549	1	0.300493	0.19549	0.955374	0.78967	0.300493	0.805378	1	0.651381	0.300493
minimum ratio		19.7023
Sample ID		C0127	4	Combined	8.45E-60	8.49E-23	1	8.61E-10	1.60E-06	4.90E-11	4.20E-11	1.69E-15	2.63E-15	6.26E-16	9.07E-17	5.04E-17	9.84E-16	5.40E-16	1.84E-15
PRT1	3.73876			PRT1	1.00E-16	0.0831186	1	0.057497	0.00130858	3.28E-05	1.18E-06	6.24E-08	4.75E-09	6.68E-08	1.01E-08	1.71E-08	2.52E-08	3.37E-08	4.23E-08
PRT2	3.64888			PRT2	5.80E-15	0.214384	1	0.118317	0.00733233	0.000460158	3.57E-05	3.58E-06	4.60E-07	5.85E-08	8.94E-09	1.60E-08	2.44E-08	3.38E-08	4.34E-08
indel5 ratio	1.07209			indel5	1	1.85E-05	1	0.00980533	1	0.0838147	1	0.22127	1	0.370421	1	0.50173	1	0.608069	1
DEFA1A3 ratio	2.37548			DEFA1A3	9.02E-30	0.103499	0.619969	0.0374223	0.103499	0.990699	0.619969	0.168626	0.746737	1	0.619969	0.563004	0.990699	0.93315	0.619969
7bp dup ratio	0.995565			7bp dup	1	1.54E-15	1	0.000213806	1	0.0241931	1	0.125646	1	0.268399	1	0.404594	1	0.517603	1
minimum ratio		624299
Sample ID		C0129	5	Combined	3.12E-220	5.58E-32	2.79E-05	1	0.0112463	1.78E-06	1.47E-06	4.31E-08	4.45E-10	1.26E-10	4.83E-13	2.80E-12	3.80E-12	1.71E-12	1.38E-12
PRT1	4.82924			PRT1	9.81E-44	1.57E-08	0.202205	1	0.157602	0.00919074	0.000455734	2.58E-05	1.83E-06	5.50E-06	8.02E-07	7.58E-07	7.16E-07	6.76E-07	6.40E-07
PRT2	5.26386			PRT2	5.21E-58	1.01E-12	0.08449	1	0.58097	0.110773	0.0146141	0.0018199	0.000243774	3.21E-05	4.74E-06	3.70E-06	3.01E-06	2.52E-06	2.16E-06
indel5 ratio	0			indel5	1	1	1	1	1	1	1	1	1	1	1	1	1	1	1
DEFA1A3 ratio	1.56818			DEFA1A3	1.68E-06	0.577157	0.00740536	0.60865	0.577157	0.124495	0.998571	0.577157	0.60865	1	0.577157	0.899058	0.94758	0.60865	0.998571
7bp dup ratio	3.74608			7bp dup	1.96E-114	3.26E-12	0.118691	0.883706	0.114466	0.00757012	0.118691	0.85611	0.883706	0.383536	0.118691	0.596849	1	0.883706	0.537189
minimum ratio		88.9179
Sample ID		C0131	7	Combined	3.32E-275	4.03E-72	1.36E-17	2.30E-07	0.145539	1	0.0513686	0.00633222	0.000282014	1.16E-05	3.63E-07	1.39E-07	3.36E-08	8.59E-09	1.34E-09
PRT1	7.24629			PRT1	1.48E-149	8.07E-44	7.56E-13	0.000183297	0.173347	1	0.616447	0.14041	0.0210431	0.00919668	0.00173107	0.000751328	0.000376506	0.000210514	0.000128148
PRT2	6.44924			PRT2	1.55E-107	5.95E-29	5.72E-05	0.115962	1	0.851411	0.264068	0.0537147	0.00946824	0.00151982	0.000249474	0.000129595	7.59E-05	4.86E-05	3.33E-05
indel5 ratio	0			indel5	1	1	1	1	1	1	1	1	1	1	1	1	1	1	1
DEFA1A3 ratio	2.09649			DEFA1A3	1.01E-19	0.589609	0.221609	0.00759717	0.589609	0.824822	0.221609	0.589609	0.994015	0.582026	0.589609	1	0.824822	0.589609	0.221609
7bp dup ratio	-1			7bp dup	1	1	1	1	1	1	1	1	1	1	1	1	1	1	1
minimum ratio		6.871
Sample ID		C0132	6	Combined	2.39E-129	1.54E-31	2.71E-05	0.142663	1	0.0295062	0.000638675	6.34E-06	7.49E-08	9.24E-09	1.82E-10	1.35E-10	6.78E-11	6.09E-11	3.27E-11
PRT1	6.10548			PRT1	1.01E-91	1.15E-23	9.24E-06	0.136906	1	0.4131	0.0568861	0.00541322	0.000487669	0.000410538	6.45E-05	3.71E-05	2.36E-05	1.62E-05	1.18E-05
PRT2	4.67569			PRT2	5.02E-39	4.12E-07	0.623148	1	0.212237	0.0238533	0.00238283	0.000258127	3.26E-05	4.11E-06	5.99E-07	6.10E-07	6.09E-07	6.02E-07	5.90E-07
indel5 ratio	0			indel5	1	1	1	1	1	1	1	1	1	1	1	1	1	1	1
DEFA1A3 ratio	1.01679			DEFA1A3	0.754198	0.00520176	0.754198	0.166799	0.754198	0.479309	0.754198	0.72677	0.754198	0.876271	0.754198	0.95814	0.754198	1	0.754198
7bp dup ratio	-1			7bp dup	1	1	1	1	1	1	1	1	1	1	1	1	1	1	1
minimum ratio		7.00954
Sample ID		C0133	6	Combined	2.33E-159	1.59E-25	1.06E-10	3.67E-06	1	0.000991952	6.50E-06	3.74E-06	1.18E-08	1.00E-09	1.03E-10	4.65E-11	3.67E-11	4.49E-11	6.00E-13
PRT1	6.08957			PRT1	5.13E-91	1.98E-23	1.10E-05	0.145122	1	0.400543	0.0542272	0.00511163	0.000458141	0.000390483	6.13E-05	3.54E-05	2.26E-05	1.56E-05	1.13E-05
PRT2	4.23369			PRT2	2.43E-27	0.000420489	1	0.455341	0.0524022	0.00434635	0.000375471	3.83E-05	4.78E-06	5.98E-07	8.80E-08	1.12E-07	1.33E-07	1.51E-07	1.66E-07
indel5 ratio	2.33333			indel5	2.80E-30	0.573786	0.0471112	0.000124384	0.573786	0.573786	0.0471112	0.573786	0.908135	0.284065	0.573786	1	0.573786	0.573786	0.0471112
DEFA1A3 ratio	1.77044			DEFA1A3	1.19E-10	1	0.0350357	0.118495	1	0.258536	0.537075	1	0.465443	0.784625	1	0.601839	0.903393	1	0.537075
7bp dup ratio	0.499733			7bp dup	0.000168292	1	0.000174639	0.113372	1	0.11549	0.379217	1	0.383925	0.578924	1	0.584307	0.704298	1	0.379217
minimum ratio		1008.11
Sample ID		C0134	6	Combined	0	2.39E-141	1.25E-32	2.05E-07	1	0.0434107	0.000267873	2.07E-07	1.03E-10	4.44E-09	2.78E-09	1.13E-09	6.18E-10	1.05E-10	6.09E-12
PRT1	6.25776			PRT1	1.32E-98	5.65E-26	1.64E-06	0.0773552	1	0.559603	0.0911658	0.00953287	0.000904517	0.000679472	0.000108761	5.97E-05	3.66E-05	2.43E-05	1.72E-05
PRT2	5.73125			PRT2	1.07E-75	2.71E-18	0.00878213	0.661031	1	0.321096	0.0566178	0.00827397	0.00120487	0.000168731	2.56E-05	1.67E-05	1.18E-05	8.77E-06	6.83E-06
indel5 ratio	5.68196			indel5	0	2.76E-58	1.67E-13	0.00348192	0.743354	0.652709	0.0968512	0.00858137	0.00348192	0.156157	0.743354	1	0.652709	0.281948	0.0968512
DEFA1A3 ratio	5.28346			DEFA1A3	2.29E-261	2.39E-41	1.97E-10	0.00629866	0.570236	1	0.45162	0.12935	0.0331955	0.132449	0.570236	0.986957	1	0.737735	0.45162
7bp dup ratio	1.91228			7bp dup	3.01E-13	1	0.0111339	0.0775927	1	0.156896	0.50294	1	0.345124	0.793114	1	0.488961	0.93397	1	0.50294
minimum ratio		23.0358
Sample ID		C0136	7	Combined	0	2.67E-157	1.49E-43	1.43E-15	0.000110735	1	0.110382	0.0353175	0.000905553	0.000113213	2.86E-05	0.000468459	0.000958013	0.00040394	0.000141813
PRT1	7.57895			PRT1	5.11E-169	8.13E-51	1.99E-15	1.29E-05	0.0648091	0.944184	1	0.315847	0.0578602	0.0227629	0.00460655	0.00189703	0.00090454	0.000483333	0.000282466
PRT2	0			PRT2	1	1	1	1	1	1	1	1	1	1	1	1	1	1	1
indel5 ratio	6.84751			indel5	0	7.58E-102	5.48E-28	1.38E-08	0.014732	0.709222	0.808609	0.211042	0.0315953	0.00403725	0.014732	0.207877	0.709222	1	0.808609
DEFA1A3 ratio	2.21998			DEFA1A3	6.71E-24	0.322219	0.379246	0.016217	0.322219	1	0.379246	0.322219	0.993206	0.817169	0.379246	0.88683	1	0.699197	0.379246
7bp dup ratio	0.790495			7bp dup	0.2189	8.17E-06	0.2189	0.303304	0.2189	0.908172	0.2189	1	0.303304	0.916809	0.676819	0.814623	0.908172	0.726905	0.995629
minimum ratio		9.05946
Sample ID		C0137	7	Combined	0	3.92E-111	9.48E-26	3.28E-09	0.0445958	1	0.0355058	0.00136193	9.96E-05	1.66E-05	2.59E-05	0.000161159	0.000131405	3.47E-05	4.95E-06
PRT1	0			PRT1	1	1	1	1	1	1	1	1	1	1	1	1	1	1	1
PRT2	6.67513			PRT2	1.03E-118	8.03E-33	8.10E-06	0.0518426	0.827231	1	0.381682	0.0880044	0.0167338	0.0028348	0.000481195	0.00023573	0.000131405	8.06E-05	5.32E-05
indel5 ratio	6.26372			indel5	0	1.66E-78	4.66E-20	1.67E-05	0.183224	1	0.370241	0.0525974	0.0056407	0.00798689	0.183224	0.7227	1	0.73594	0.370241
DEFA1A3 ratio	0			DEFA1A3	1	1	1	1	1	1	1	1	1	1	1	1	1	1	1
7bp dup ratio	2.38628			7bp dup	1.07E-29	0.278771	0.238054	0.00357651	0.278771	0.947462	0.238054	0.278771	1	0.693507	0.278771	0.89628	0.947462	0.55459	0.238054
minimum ratio		22.4236
Sample ID		C0138	6	Combined	6.70E-260	4.75E-54	1.74E-08	0.0155551	1	0.000169887	3.14E-07	2.38E-07	6.53E-08	1.41E-08	2.72E-10	3.01E-11	1.68E-11	3.65E-11	4.39E-11
PRT1	5.63879			PRT1	4.90E-72	3.92E-17	0.0012113	0.677659	1	0.178804	0.0156406	0.00116347	9.22E-05	0.000115786	1.74E-05	1.18E-05	8.51E-06	6.49E-06	5.15E-06
PRT2	5.54184			PRT2	3.61E-68	7.83E-16	0.0286438	0.990646	1	0.257168	0.0400203	0.00545257	0.000764608	0.000104206	1.56E-05	1.09E-05	8.12E-06	6.34E-06	5.13E-06
indel5 ratio	1.11607			indel5	1	5.43E-05	1	0.0250305	1	0.18389	1	0.431703	1	0.660961	1	0.835408	1	0.958425	1
DEFA1A3 ratio	3.77143			DEFA1A3	4.40E-112	1.58E-13	0.027244	1	0.438386	0.0728928	0.027244	0.457366	1	0.833916	0.438386	0.242889	0.693788	1	0.949225
7bp dup ratio	0.208372			7bp dup	3.77E-10	7.88E-06	0.00807555	0.405818	1	0.120831	0.00807555	0.0834522	0.405818	0.928649	1	0.506729	0.153737	0.405818	0.766278
minimum ratio		64.2875
Sample ID		C0140	5	Combined	0	4.78E-52	0.000150745	1	8.00E-05	1.40E-10	1.87E-09	6.66E-09	7.76E-11	3.06E-12	4.76E-15	1.69E-13	8.48E-13	5.71E-13	1.19E-13
PRT1	4.67292			PRT1	5.26E-39	3.78E-07	0.438249	1	0.110687	0.00545771	0.00025044	1.37E-05	9.68E-07	3.54E-06	5.16E-07	5.26E-07	5.26E-07	5.20E-07	5.11E-07
PRT2	4.95991			PRT2	8.95E-48	1.17E-09	0.24842	1	0.335914	0.0478837	0.00540569	0.000621013	8.02E-05	1.03E-05	1.50E-06	1.34E-06	1.21E-06	1.10E-06	1.01E-06
indel5 ratio	3.84467			indel5	6.89E-141	2.21E-14	0.109095	0.721804	0.0382232	0.000987964	0.109095	0.90754	0.721804	0.205696	0.109095	0.642934	1	0.721804	0.33464
DEFA1A3 ratio	3.49544			DEFA1A3	1.42E-91	3.99E-10	0.151914	0.978125	0.229917	0.0300709	0.151914	0.847183	0.978125	0.554888	0.229917	0.607634	1	0.978125	0.703759
7bp dup ratio	3.8627			7bp dup	2.75E-124	8.66E-14	0.0589854	1	0.172814	0.0127148	0.0589854	0.717501	1	0.519182	0.172814	0.43395	0.943323	1	0.691664
minimum ratio		6633.72
Sample ID		C0142	4	Combined	2.48E-40	8.47E-21	1	2.42E-06	6.25E-05	3.00E-09	3.60E-10	3.25E-13	1.74E-14	8.30E-15	4.47E-16	6.73E-16	1.88E-15	2.51E-15	4.18E-15
PRT1	4.01872			PRT1	1.62E-22	0.00449607	1	0.146297	0.00486276	0.000140878	5.23E-06	2.73E-07	1.99E-08	1.81E-07	2.69E-08	3.87E-08	5.03E-08	6.12E-08	7.10E-08
PRT2	3.83439			PRT2	1.53E-18	0.0394387	1	0.174429	0.0128488	0.000867655	6.89E-05	6.89E-06	8.73E-07	1.10E-07	1.66E-08	2.65E-08	3.73E-08	4.83E-08	5.89E-08
indel5 ratio	0			indel5	1	1	1	1	1	1	1	1	1	1	1	1	1	1	1
DEFA1A3 ratio	1.031			DEFA1A3	0.674232	0.00613133	0.674232	0.188661	0.674232	0.52102	0.674232	0.766713	0.674232	0.903858	0.674232	0.971331	0.674232	1	0.674232
7bp dup ratio	0.986602			7bp dup	1	5.25E-15	1	0.000338647	1	0.0317658	1	0.152149	1	0.310883	1	0.455734	1	0.571995	1
minimum ratio		16005
Sample ID		C0143	5	Combined	3.80E-237	4.01E-34	1.32E-06	1	1.50E-05	3.87E-07	5.30E-08	3.43E-09	1.02E-10	2.60E-12	9.38E-14	3.38E-13	6.51E-13	6.40E-13	1.30E-13
PRT1	4.7348			PRT1	7.51E-41	1.10E-07	0.324396	1	0.126921	0.00667544	0.000315473	1.75E-05	1.23E-06	4.18E-06	6.09E-07	6.03E-07	5.89E-07	5.72E-07	5.53E-07
PRT2	4.96812			PRT2	4.87E-48	9.78E-10	0.241596	1	0.340661	0.0489193	0.00554402	0.000638139	8.24E-05	1.06E-05	1.55E-06	1.37E-06	1.23E-06	1.12E-06	1.03E-06
indel5 ratio	3.89562			indel5	4.83E-146	3.44E-15	0.0783811	0.792251	0.0485298	0.00132105	0.0783811	0.854029	0.792251	0.247269	0.0783811	0.562319	1	0.792251	0.392222
DEFA1A3 ratio	1.33495			DEFA1A3	0.00429512	0.141999	0.00429512	1	0.141999	0.824235	0.665904	0.504874	1	0.480181	0.985106	0.822286	0.824235	1	0.665904
7bp dup ratio	0.692762			7bp dup	0.0389265	0.00592127	0.0389265	0.978559	0.0389265	0.84307	0.450043	0.553007	0.978559	0.384241	1	0.686173	0.84307	0.978559	0.681591
minimum ratio		66843.1
Sample ID		C0144	5	Combined	2.52E-262	1.06E-43	4.13E-11	1	0.00173044	6.91E-05	6.35E-07	2.34E-09	9.87E-10	2.60E-10	4.49E-12	4.81E-12	1.18E-12	3.29E-12	3.41E-12
PRT1	4.81637			PRT1	2.45E-43	2.06E-08	0.21586	1	0.152939	0.00879131	0.000432987	2.44E-05	1.73E-06	5.29E-06	7.71E-07	7.34E-07	6.96E-07	6.60E-07	6.26E-07
PRT2	5.47207			PRT2	1.52E-65	5.08E-15	0.0381371	1	0.874696	0.20805	0.0309989	0.00412323	0.000570974	7.71E-05	1.15E-05	8.25E-06	6.28E-06	4.99E-06	4.10E-06
indel5 ratio	1.71635			indel5	1.09E-08	0.222312	8.11E-05	0.704615	0.222312	0.0993252	1	0.222312	0.704615	0.834274	0.282902	0.995523	0.692302	0.704615	1
DEFA1A3 ratio	4.17472			DEFA1A3	8.57E-146	1.99E-19	0.00085859	0.609886	0.807116	0.211787	0.0385964	0.0930248	0.609886	1	0.807116	0.452559	0.216732	0.609886	0.939948
7bp dup ratio	0.682753			7bp dup	0.03098	0.00986751	0.03098	1	0.03098	0.771882	0.52714	0.484038	1	0.328408	0.953659	0.75861	0.771882	1	0.607706
minimum ratio		577.889
Sample ID		C0145	8	Combined	0	5.15E-127	5.22E-34	3.49E-15	1.74E-08	0.0259229	1	0.00655788	0.00415985	0.00470729	5.81E-05	3.43E-06	4.01E-06	1.35E-06	3.65E-07
PRT1	7.87986			PRT1	8.68E-188	9.81E-58	4.09E-18	6.14E-07	0.0155198	0.555718	1	0.436643	0.0978908	0.0362077	0.00788468	0.0031318	0.00143885	0.000742077	0.000419705
PRT2	8.21332			PRT2	1.33E-209	8.89E-66	1.12E-13	7.62E-06	0.0190112	0.436163	1	0.709546	0.276032	0.0775851	0.0184836	0.00714339	0.00317695	0.00158522	0.000868591
indel5 ratio	2.83478			indel5	6.87E-58	0.00380857	0.638152	0.008176	0.00380857	0.752815	0.638152	0.0930732	0.327359	1	0.638152	0.194235	0.752815	0.991878	0.638152
DEFA1A3 ratio	2.53647			DEFA1A3	1.49E-36	0.0210135	0.8479	0.0790641	0.0210135	0.745862	0.8479	0.308476	0.406764	0.966507	0.8479	0.46011	0.745862	1	0.8479
7bp dup ratio	1.67449			7bp dup	1.38E-07	0.398915	0.00113888	0.625575	0.398915	0.103063	1	0.398915	0.625575	0.938114	0.398915	0.928215	0.845305	0.625575	1
minimum ratio		38.5759
Sample ID		C0146	7	Combined	0	1.54E-80	7.78E-18	6.99E-09	1.06E-05	1	0.0151497	0.000243521	3.23E-05	3.39E-05	3.36E-07	2.93E-08	4.33E-08	1.58E-08	3.90E-09
PRT1	6.82844			PRT1	1.03E-126	1.08E-35	7.02E-10	0.00368641	0.501747	1	0.333887	0.0528312	0.00636251	0.00335284	0.000583614	0.000275704	0.000148965	8.90E-05	5.74E-05
PRT2	7.06645			PRT2	1.96E-139	3.68E-40	1.61E-07	0.0085734	0.428942	1	0.565603	0.165982	0.0366349	0.00689847	0.00125331	0.000562731	0.000290773	0.000167064	0.000104173
indel5 ratio	2.86821			indel5	4.71E-60	0.00225507	0.695907	0.0102683	0.00225507	0.677694	0.695907	0.111511	0.265685	0.975304	0.695907	0.227086	0.677694	1	0.695907
DEFA1A3 ratio	2.3505			DEFA1A3	8.70E-29	0.126352	0.574525	0.0326478	0.126352	1	0.574525	0.150016	0.789819	0.973771	0.574525	0.612758	1	0.895331	0.574525
7bp dup ratio	1.25545			7bp dup	0.103817	0.00813608	0.103817	0.397623	0.103817	0.888862	0.120865	1	0.397623	0.929155	0.691081	0.818384	0.888862	0.714372	0.981593
minimum ratio		66.0078
Sample ID		C0147	6	Combined	0	2.70E-84	2.06E-16	1.64E-06	1	0.000423002	0.000128578	2.91E-07	1.84E-08	1.72E-08	1.89E-09	2.84E-10	1.32E-10	4.74E-11	1.62E-11
PRT1	5.57841			PRT1	1.21E-69	2.39E-16	0.0021739	0.819751	1	0.162095	0.0134613	0.000974528	7.62E-05	0.000101359	1.52E-05	1.05E-05	7.73E-06	5.98E-06	4.80E-06
PRT2	6.24885			PRT2	3.99E-98	9.13E-26	0.000254474	0.194805	1	0.634897	0.165776	0.0304315	0.00504698	0.000775712	0.000124029	6.82E-05	4.19E-05	2.79E-05	1.98E-05
indel5 ratio	0.984367			indel5	1	8.50E-16	1	0.000648785	1	0.0693119	1	0.311089	1	0.586409	1	0.800648	1	0.947072	1
DEFA1A3 ratio	4.68951			DEFA1A3	2.81E-195	1.45E-28	2.05E-06	0.131933	1	0.563497	0.145785	0.0315883	0.131933	0.623335	1	0.885087	0.563497	0.299983	0.433176
7bp dup ratio	0.501869			7bp dup	0.000181312	1	0.000181312	0.119882	1	0.105237	0.395224	1	0.362345	0.598082	1	0.560363	0.72342	1	0.395224
minimum ratio		2364.05
Sample ID		C0149	6	Combined	0	5.54E-105	5.86E-22	0.0145679	1	0.00325691	6.11E-06	9.02E-09	4.18E-10	8.80E-09	2.79E-10	2.72E-10	6.73E-11	4.12E-11	1.72E-11
PRT1	5.17574			PRT1	4.98E-55	7.07E-12	0.0309905	1	0.377661	0.0337876	0.00206456	0.000128183	9.37E-06	1.89E-05	2.77E-06	2.25E-06	1.88E-06	1.61E-06	1.41E-06
PRT2	5.83964			PRT2	3.59E-80	9.08E-20	0.00434418	0.519077	1	0.367013	0.0698242	0.0106557	0.00158935	0.000226438	3.47E-05	2.17E-05	1.49E-05	1.08E-05	8.25E-06
indel5 ratio	5.68596			indel5	0	2.05E-58	1.52E-13	0.00337347	0.738368	0.655758	0.0978482	0.0086939	0.00337347	0.153579	0.738368	1	0.655758	0.284192	0.0978482
DEFA1A3 ratio	4.07083			DEFA1A3	1.10E-136	8.40E-18	0.00232886	0.735304	0.716109	0.165083	0.0284526	0.151638	0.735304	1	0.716109	0.371378	0.31408	0.735304	0.991216
7bp dup ratio	1.64071			7bp dup	6.51E-07	0.328846	0.000808791	0.742967	0.328846	0.159319	1	0.328846	0.742967	0.880727	0.361318	0.986048	0.768352	0.742967	1
minimum ratio		68.6438
Sample ID		C0150	8	Combined	0	4.73E-187	3.23E-57	3.54E-17	5.17E-07	0.030236	1	0.00788921	0.00487177	6.55E-05	9.38E-07	1.03E-06	3.10E-07	4.56E-07	1.51E-07
PRT1	7.77384			PRT1	4.54E-181	2.97E-55	3.77E-17	1.83E-06	0.0259649	0.672773	1	0.38837	0.0809095	0.0304735	0.00646135	0.00259612	0.00120743	0.000630163	0.000360384
PRT2	7.77199			PRT2	6.93E-181	3.83E-55	4.74E-11	0.000174119	0.0874398	0.780698	1	0.489709	0.149707	0.0354954	0.00752272	0.00302321	0.00140637	0.00073415	0.000419936
indel5 ratio	1.58787			indel5	6.45E-06	0.0667751	1.37E-05	1	0.0667751	0.441597	0.678421	0.135017	1	0.432674	0.748359	0.874622	0.441597	1	0.678421
DEFA1A3 ratio	6.54513			DEFA1A3	0	1.50E-76	1.45E-22	8.86E-08	0.00817747	0.393809	1	0.737176	0.320791	0.11334	0.0377647	0.0981414	0.393809	0.786608	1
7bp dup ratio	1.61316			7bp dup	2.15E-06	0.273442	0.000600407	0.822623	0.273442	0.217188	0.967113	0.273442	0.822623	0.810617	0.448171	1	0.689513	0.822623	0.967113
minimum ratio		33.0731
Sample ID		C0152	8	Combined	0	5.78E-97	3.80E-22	4.06E-08	4.12E-05	0.135341	1	0.146224	0.00119958	9.62E-05	1.48E-05	4.29E-06	6.75E-07	7.14E-08	6.61E-08
PRT1	7.31047			PRT1	3.21E-153	3.95E-45	2.50E-13	0.000112618	0.145777	1	0.681804	0.164988	0.0256559	0.0109543	0.00208945	0.000896804	0.000444803	0.00024641	0.000148768
PRT2	7.53274			PRT2	3.48E-166	9.38E-50	9.88E-10	0.000814903	0.180683	1	0.955765	0.389083	0.105634	0.023031	0.00461164	0.00191152	0.000917268	0.000493039	0.000289692
indel5 ratio	0.313702			indel5	1.87E-10	0.000624291	0.613098	0.176838	0.000624291	0.0540718	0.613098	0.910048	0.176838	0.152266	0.613098	1	0.660717	0.234762	0.613098
DEFA1A3 ratio	0			DEFA1A3	1	1	1	1	1	1	1	1	1	1	1	1	1	1	1
7bp dup ratio	0			7bp dup	1	1	1	1	1	1	1	1	1	1	1	1	1	1	1
minimum ratio		6.83883
Sample ID		C0153	6	Combined	2.41E-196	5.55E-48	1.01E-11	1.65E-06	1	0.00938817	0.000317019	3.32E-05	6.82E-07	3.29E-08	2.84E-09	1.16E-09	2.75E-10	2.33E-10	8.68E-12
PRT1	5.94914			PRT1	6.85E-85	2.18E-21	5.08E-05	0.239925	1	0.307218	0.0359666	0.00312902	0.000268653	0.000256384	3.97E-05	2.40E-05	1.59E-05	1.13E-05	8.43E-06
PRT2	6.0809			PRT2	1.49E-90	3.20E-23	0.000844001	0.295043	1	0.502809	0.114638	0.0194288	0.00307573	0.000457293	7.17E-05	4.15E-05	2.66E-05	1.84E-05	1.34E-05
indel5 ratio	1.13062			indel5	0.890264	7.08E-05	0.890264	0.0309785	0.890264	0.215574	0.890264	0.485495	0.890264	0.72031	0.890264	0.888568	0.890264	1	0.890264
DEFA1A3 ratio	2.0587			DEFA1A3	1.60E-18	0.676927	0.184251	0.00595869	0.676927	0.754962	0.184251	0.676927	0.96093	0.51123	0.676927	1	0.754962	0.676927	0.184251
7bp dup ratio	0.483896			7bp dup	9.98E-05	1	0.000869049	0.0762492	1	0.225045	0.282481	1	0.581227	0.458991	1	0.788536	0.581773	1	0.282481
minimum ratio		106.517
Sample ID		C0154	6	Combined	0	2.56E-72	1.47E-12	0.0340413	1	0.805267	0.00317866	0.000206812	0.000871301	0.0023979	0.000517293	0.00017442	5.30E-05	8.28E-06	4.53E-05
PRT1	0			PRT1	1	1	1	1	1	1	1	1	1	1	1	1	1	1	1
PRT2	6.24667			PRT2	5.02E-98	9.87E-26	0.000258548	0.195882	1	0.632929	0.164963	0.0302497	0.00501367	0.000770245	0.000123122	6.78E-05	4.16E-05	2.77E-05	1.96E-05
indel5 ratio	5.184			indel5	2.03E-307	2.15E-43	5.67E-09	0.0826254	1	0.241135	0.0192689	0.00126755	0.0826254	0.65527	1	0.625044	0.241135	0.0826254	0.415892
DEFA1A3 ratio	0			DEFA1A3	1	1	1	1	1	1	1	1	1	1	1	1	1	1	1
7bp dup ratio	0.777981			7bp dup	0.180587	2.18E-05	0.180587	0.379828	0.180587	0.952822	0.180587	0.974041	0.379828	0.857965	0.758733	0.743667	0.952822	0.652544	1
minimum ratio		1.24182
Sample ID		C0155	11	Combined	0	0	1.68E-140	4.75E-59	3.68E-27	4.08E-14	5.14E-08	0.0010443	0.853191	1	0.0514076	0.00317826	0.000257223	7.99E-05	2.01E-05
PRT1	10.6088			PRT1	0	8.45E-140	1.45E-51	1.11E-24	4.66E-12	8.29E-06	0.0105755	0.295375	1	0.901796	0.534775	0.25096	0.115532	0.0550693	0.0276887
PRT2	9.32087			PRT2	6.38E-291	1.52E-96	1.74E-21	4.44E-10	0.000107009	0.0372745	0.468319	1	0.808187	0.380212	0.130286	0.0505773	0.0215576	0.0101001	0.00515645
indel5 ratio	4.9152			indel5	8.35E-269	2.98E-36	6.59E-07	0.287298	0.894536	0.119152	0.00725881	0.00600854	0.287298	1	0.894536	0.392187	0.119152	0.287298	0.802779
DEFA1A3 ratio	9.09688			DEFA1A3	0	5.34E-181	7.22E-62	6.97E-26	7.73E-12	1.28E-05	0.0102259	0.22095	0.764269	1	0.772061	0.447832	0.22361	0.103973	0.0471424
7bp dup ratio	3.95801			7bp dup	1.14E-132	3.54E-15	0.0291006	1	0.222206	0.0179907	0.0291006	0.553902	1	0.606611	0.222206	0.296529	0.806227	1	0.773635
minimum ratio		1.17207
Sample ID		C0156	8	Combined	0	4.55E-99	4.75E-24	2.07E-10	7.78E-06	0.17865	1	0.00656416	0.000775556	0.00102807	9.10E-06	2.96E-06	1.06E-06	3.18E-07	1.01E-07
PRT1	6.86026			PRT1	2.16E-128	2.76E-36	4.27E-10	0.00296386	0.464578	1	0.348932	0.0566615	0.00692927	0.00359211	0.000628682	0.000294868	0.000158329	9.41E-05	6.04E-05
PRT2	7.98208			PRT2	2.65E-194	4.24E-60	2.82E-12	4.05E-05	0.0430047	0.595767	1	0.581428	0.198644	0.0509444	0.0113927	0.00448101	0.00203633	0.00103892	0.000581611
indel5 ratio	2.97419			indel5	3.74E-67	0.000388364	0.904056	0.0215005	0.000388364	0.465291	0.904056	0.198755	0.129458	0.873499	0.904056	0.372627	0.465291	1	0.904056
DEFA1A3 ratio	2.23772			DEFA1A3	1.53E-24	0.285327	0.400042	0.0177262	0.285327	1	0.400042	0.285327	0.964182	0.83586	0.400042	0.845358	1	0.721835	0.400042
7bp dup ratio	1.69235			7bp dup	5.96E-08	0.44338	0.00137579	0.569643	0.44338	0.0813285	1	0.44338	0.569643	0.971002	0.44338	0.898131	0.890536	0.569643	1
minimum ratio		5.59754
Sample ID		C0157	9	Combined	0	3.66E-247	6.79E-67	9.71E-28	8.54E-11	0.00137116	0.0951994	1	0.0392484	0.00822897	0.000395159	0.000666622	0.000185879	8.14E-05	1.54E-05
PRT1	9.086			PRT1	1.22E-272	1.34E-89	9.08E-31	2.19E-13	9.13E-06	0.0215728	0.478088	1	0.611661	0.243045	0.0764633	0.029294	0.0124936	0.00589665	0.00304235
PRT2	9.01554			PRT2	3.54E-267	1.78E-87	3.73E-19	8.65E-09	0.000546992	0.0856023	0.650221	1	0.648849	0.261533	0.080268	0.0306695	0.0130942	0.00619765	0.00320928
indel5 ratio	1.18006			indel5	0.503391	0.000161643	0.503391	0.0577259	0.503391	0.328958	0.503391	0.636794	0.503391	0.842984	0.503391	0.952431	0.503391	1	0.503391
DEFA1A3 ratio	6.11922			DEFA1A3	0	1.88E-63	6.26E-18	7.72E-06	0.0534667	0.733773	0.957701	0.486307	0.170677	0.0532257	0.0534667	0.308757	0.733773	1	0.957701
7bp dup ratio	0.782498			7bp dup	0.193721	1.54E-05	0.193721	0.351021	0.193721	0.938087	0.193721	0.984776	0.351021	0.879911	0.729516	0.769469	0.938087	0.679241	1
minimum ratio		10.5043
Sample ID		C0158	6	Combined	0	3.19E-75	3.28E-17	0.000325124	1	0.0075414	0.000389501	8.77E-06	2.39E-07	5.89E-07	8.91E-09	2.38E-09	3.97E-10	4.66E-10	1.55E-10
PRT1	6.08692			PRT1	6.72E-91	2.16E-23	1.14E-05	0.146529	1	0.398503	0.0537995	0.00506339	0.000453433	0.000387269	6.08E-05	3.51E-05	2.25E-05	1.55E-05	1.13E-05
PRT2	6.29827			PRT2	2.08E-100	1.55E-26	0.000177204	0.17182	1	0.6815	0.185467	0.0348929	0.00587131	0.000911774	0.000146687	7.95E-05	4.83E-05	3.18E-05	2.23E-05
indel5 ratio	1.20756			indel5	0.359143	0.000267617	0.359143	0.0839326	0.359143	0.423596	0.359143	0.748695	0.359143	0.925796	0.359143	0.992603	0.423596	1	0.603287
DEFA1A3 ratio	4.42437			DEFA1A3	7.12E-169	1.28E-23	5.95E-05	0.33971	1	0.370567	0.0788208	0.0237995	0.33971	0.905475	1	0.689596	0.370567	0.33971	0.741103
7bp dup ratio	0.513189			7bp dup	0.000273429	1	0.000273429	0.16266	1	0.0635335	0.495247	1	0.264629	0.714258	1	0.446392	0.83714	1	0.495247
minimum ratio		132.601
Sample ID		C0160	5	Combined	2.24E-295	1.28E-38	0.00184523	1	0.00142031	2.79E-06	3.10E-08	9.29E-09	1.16E-10	5.21E-11	1.43E-12	6.13E-13	1.60E-12	1.45E-12	2.42E-12
PRT1	4.3687			PRT1	1.08E-30	6.25E-05	1	0.576434	0.0345017	0.00128377	5.22E-05	2.75E-06	1.95E-07	1.07E-06	1.57E-07	1.86E-07	2.09E-07	2.27E-07	2.40E-07
PRT2	5.34907			PRT2	4.84E-61	1.22E-13	0.0613551	1	0.684589	0.142586	0.0197424	0.00252309	0.00034233	4.56E-05	6.74E-06	5.08E-06	4.02E-06	3.30E-06	2.78E-06
indel5 ratio	0			indel5	1	1	1	1	1	1	1	1	1	1	1	1	1	1	1
DEFA1A3 ratio	2.975			DEFA1A3	1.36E-58	3.74E-05	0.860336	0.392281	0.0381867	0.0993031	0.860336	0.882365	0.392281	0.298334	0.860336	1	0.713445	0.438363	0.860336
7bp dup ratio	4.12394			7bp dup	7.11E-148	1.02E-17	0.0079046	1	0.35608	0.0346893	0.0079046	0.342962	1	0.811274	0.35608	0.146608	0.602481	1	0.953387
minimum ratio		541.936
Sample ID		C0161	5	Combined	2.40E-190	2.74E-23	6.75E-05	1	0.00351265	3.30E-05	0.000382112	0.000146388	5.59E-05	1.36E-06	1.02E-07	7.18E-07	7.13E-07	8.54E-07	3.17E-07
PRT1	0			PRT1	1	1	1	1	1	1	1	1	1	1	1	1	1	1	1
PRT2	4.85099			PRT2	2.50E-44	1.20E-08	0.356982	1	0.280013	0.0362977	0.00389966	0.000437193	5.59E-05	7.11E-06	1.04E-06	9.71E-07	9.10E-07	8.54E-07	8.04E-07
indel5 ratio	3.87299			indel5	9.63E-144	7.90E-15	0.0908672	0.759914	0.043608	0.0011597	0.0908672	0.877562	0.759914	0.227708	0.0908672	0.597039	1	0.759914	0.365313
DEFA1A3 ratio	1.39583			DEFA1A3	0.000757178	0.218602	0.00158055	1	0.218602	0.595643	0.819448	0.289947	1	0.636715	0.825548	0.941261	0.595643	1	0.819448
7bp dup ratio	0			7bp dup	1	1	1	1	1	1	1	1	1	1	1	1	1	1	1
minimum ratio		284.686
Sample ID		C0163	5	Combined	1.46E-230	1.92E-31	4.86E-06	1	8.36E-05	8.40E-08	2.26E-07	7.75E-09	1.05E-10	5.55E-12	1.05E-13	6.02E-13	1.06E-12	5.24E-13	2.43E-13
PRT1	5.01375			PRT1	1.31E-49	2.90E-10	0.0765643	1	0.247126	0.0179271	0.000987224	5.84E-05	4.19E-06	1.01E-05	1.48E-06	1.29E-06	1.14E-06	1.02E-06	9.27E-07
PRT2	4.58254			PRT2	2.48E-36	2.41E-06	0.826759	1	0.184637	0.0193351	0.00186474	0.000198848	2.50E-05	3.14E-06	4.58E-07	4.88E-07	5.05E-07	5.13E-07	5.15E-07
indel5 ratio	3.82972			indel5	2.16E-139	3.78E-14	0.120026	0.702695	0.0356882	0.000908982	0.120026	0.92359	0.702695	0.195083	0.120026	0.668277	1	0.702695	0.319688
DEFA1A3 ratio	1.56079			DEFA1A3	2.26E-06	0.556776	0.00693321	0.629979	0.556776	0.135514	1	0.556776	0.629979	0.989321	0.556776	0.910868	0.931623	0.629979	1
7bp dup ratio	0.693774			7bp dup	0.0396595	0.00559207	0.0396595	0.971638	0.0396595	0.846611	0.440649	0.557907	0.971638	0.388598	1	0.675842	0.846611	0.971638	0.686324
minimum ratio		11962.1
Sample ID		C0164	8	Combined	0	1.87E-124	1.68E-25	3.26E-11	8.34E-08	0.016341	1	0.0638217	0.00069568	0.000653621	0.000154767	1.90E-05	2.86E-06	1.32E-06	7.44E-07
PRT1	6.57736			PRT1	7.80E-114	3.82E-31	3.17E-08	0.0194289	0.900305	1	0.239376	0.0311943	0.00335378	0.00203679	0.00034058	0.000171006	9.73E-05	6.08E-05	4.08E-05
PRT2	8.96626			PRT2	1.95E-263	4.74E-86	8.68E-19	1.38E-08	0.000706271	0.0974867	0.684396	1	0.62706	0.246744	0.0744471	0.0284023	0.0121382	0.00575756	0.00298935
indel5 ratio	3.02881			indel5	5.73E-71	0.000144143	1	0.0309579	0.000307389	0.363968	1	0.261559	0.0841336	0.789144	1	0.468485	0.363968	0.959171	1
DEFA1A3 ratio	3.05334			DEFA1A3	4.31E-63	8.57E-06	0.730938	0.470831	0.0510684	0.055149	0.730938	0.936681	0.470831	0.197354	0.730938	1	0.795429	0.470831	0.730938
7bp dup ratio	0			7bp dup	1	1	1	1	1	1	1	1	1	1	1	1	1	1	1
minimum ratio		15.6686
Sample ID		C0166	7	Combined	1.33E-96	2.35E-26	3.58E-08	3.39E-05	0.33344	1	0.00428786	1.09E-05	1.96E-05	0.000105281	9.70E-06	4.19E-05	4.92E-05	1.48E-05	1.13E-06
PRT1	5.82769			PRT1	9.50E-80	1.11E-19	0.000181576	0.364514	1	0.246751	0.0256486	0.00209165	0.000173626	0.000183736	2.81E-05	1.77E-05	1.21E-05	8.86E-06	6.77E-06
PRT2	0			PRT2	1	1	1	1	1	1	1	1	1	1	1	1	1	1	1
indel5 ratio	0.419595			indel5	7.38E-08	0.159395	0.165096	0.000668596	0.159395	1	0.165096	0.159395	0.812252	0.821821	0.165096	0.629088	1	0.640238	0.165096
DEFA1A3 ratio	0			DEFA1A3	1	1	1	1	1	1	1	1	1	1	1	1	1	1	1
7bp dup ratio	0.171736			7bp dup	4.67E-11	3.27E-07	0.00029505	0.0343636	0.516178	1	0.249862	0.0080519	0.0343636	0.172043	0.516178	0.928084	1	0.64571	0.249862
minimum ratio		2.99904
Sample ID		C0167	11	Combined	0	3.36E-307	4.49E-99	3.03E-45	3.47E-23	1.55E-14	2.27E-06	0.0052957	0.195576	1	0.0430571	0.0222082	0.0168186	0.00200418	0.0016082
PRT1	11.1928			PRT1	0	4.91E-162	5.31E-61	5.59E-30	3.68E-15	1.24E-07	0.000968987	0.0876931	0.652597	1	0.795088	0.434097	0.216431	0.107359	0.0548939
PRT2	10.4083			PRT2	0	1.61E-132	6.17E-31	1.81E-15	8.27E-08	0.000679308	0.0633421	0.506282	1	0.881866	0.47591	0.214029	0.0964902	0.0455772	0.0228623
indel5 ratio	1.76806			indel5	5.61E-10	0.321923	0.000156321	0.506798	0.321923	0.0431153	1	0.321923	0.506798	0.941558	0.321923	0.886646	0.831268	0.506798	1
DEFA1A3 ratio	3.77047			DEFA1A3	5.23E-112	1.63E-13	0.0274203	1	0.437356	0.0726536	0.0274203	0.458455	1	0.83271	0.437356	0.243738	0.694792	1	0.948239
7bp dup ratio	1.74087			7bp dup	5.29E-09	0.558805	0.00220808	0.408863	0.558805	0.0407366	0.934377	0.558805	0.408863	1	0.558805	0.764757	0.964131	0.558805	0.934377
minimum ratio		5.11311
Sample ID		C0168	7	Combined	1.11E-246	9.85E-70	1.13E-17	1.79E-08	0.0507296	1	0.00509313	6.20E-06	1.04E-06	5.54E-07	1.04E-08	1.83E-08	1.15E-08	2.14E-09	1.14E-10
PRT1	6.63108			PRT1	1.55E-116	4.27E-32	1.43E-08	0.0137371	0.797169	1	0.256461	0.0347831	0.00382718	0.00225061	0.000379415	0.000187918	0.000105734	6.54E-05	4.35E-05
PRT2	6.56756			PRT2	2.73E-113	6.42E-31	2.25E-05	0.0826675	0.980061	1	0.345152	0.0748763	0.01372	0.00226388	0.000377999	0.000190276	0.000108541	6.79E-05	4.56E-05
indel5 ratio	0.418672			indel5	7.04E-08	0.154396	0.173186	0.000637414	0.154396	1	0.173186	0.154396	0.802244	0.833551	0.173186	0.617909	1	0.65443	0.173186
DEFA1A3 ratio	0			DEFA1A3	1	1	1	1	1	1	1	1	1	1	1	1	1	1	1
7bp dup ratio	0.168347			7bp dup	3.73E-11	2.33E-07	0.000202886	0.0247119	0.420554	1	0.332231	0.0154221	0.0247119	0.130379	0.420554	0.829379	1	0.737161	0.332231
minimum ratio		19.7124
Sample ID		C0169	6	Combined	0	1.81E-79	5.70E-19	0.00479586	1	0.189877	0.00216107	0.000186345	5.57E-07	3.82E-06	1.58E-07	2.11E-08	1.55E-08	2.60E-09	1.51E-09
PRT1	6.13952			PRT1	3.06E-93	3.56E-24	6.32E-06	0.120759	1	0.441525	0.0630741	0.00612623	0.000558097	0.000457693	7.22E-05	4.11E-05	2.59E-05	1.77E-05	1.27E-05
PRT2	6.2432			PRT2	7.24E-98	1.12E-25	0.000265141	0.197599	1	0.629822	0.163682	0.0299638	0.00496133	0.000761661	0.000121698	6.70E-05	4.12E-05	2.75E-05	1.95E-05
indel5 ratio	1.33211			indel5	0.0376039	0.00228019	0.0376039	0.34113	0.0376039	0.905621	0.0750316	0.997835	0.34113	0.868308	0.675119	0.711565	0.905621	0.580331	1
DEFA1A3 ratio	4.75524			DEFA1A3	4.15E-202	7.49E-30	8.48E-07	0.102762	1	0.630452	0.172088	0.0382561	0.102762	0.564588	1	0.946067	0.630452	0.346407	0.375757
7bp dup ratio	0.523162			7bp dup	0.000401453	1	0.000401453	0.215596	1	0.044971	0.609612	1	0.215596	0.84096	1	0.428552	0.9574	1	0.609612
minimum ratio		5.26658
Sample ID		C0172	6	Combined	0	2.99E-55	3.69E-13	0.000684408	1	0.00025057	9.11E-06	1.78E-06	2.40E-08	2.50E-08	8.41E-10	1.13E-10	4.38E-11	8.02E-11	1.30E-11
PRT1	5.41936			PRT1	1.22E-63	1.82E-14	0.00725815	1	0.752367	0.095244	0.00694942	0.000470785	3.57E-05	5.55E-05	8.25E-06	6.05E-06	4.68E-06	3.77E-06	3.13E-06
PRT2	6.10206			PRT2	1.72E-91	1.55E-23	0.000727579	0.280284	1	0.517476	0.119963	0.0205305	0.00326851	0.000487915	7.67E-05	4.41E-05	2.81E-05	1.93E-05	1.40E-05
indel5 ratio	2.11224			indel5	5.64E-21	1	0.00713246	0.00499541	1	0.176087	0.142208	1	0.421343	0.361701	1	0.600698	0.533458	1	0.142208
DEFA1A3 ratio	4.14358			DEFA1A3	4.93E-143	6.19E-19	0.00116304	0.645654	0.778165	0.196245	0.0351525	0.107946	0.645654	1	0.778165	0.426024	0.242656	0.645654	0.955295
7bp dup ratio	1.78191			7bp dup	6.05E-10	0.664081	0.0032772	0.294353	0.664081	0.0572003	0.849997	0.664081	0.294353	0.991989	0.664081	0.640601	1	0.664081	0.849997
minimum ratio		1461.12
Sample ID		C0175	6	Combined	4.57E-237	1.06E-49	1.61E-15	6.04E-08	1	0.0096521	0.000194569	0.00019445	9.56E-07	9.79E-08	9.94E-09	2.13E-09	8.40E-10	5.36E-10	4.91E-12
PRT1	6.0944			PRT1	3.13E-91	1.68E-23	1.05E-05	0.142578	1	0.404311	0.0550202	0.00520127	0.0004669	0.000396451	6.23E-05	3.59E-05	2.29E-05	1.58E-05	1.15E-05
PRT2	6.32289			PRT2	1.48E-101	6.34E-27	0.000147733	0.161305	1	0.70625	0.19626	0.0373851	0.00633706	0.000989271	0.000159657	8.59E-05	5.18E-05	3.40E-05	2.38E-05
indel5 ratio	2.3548			indel5	2.80E-31	0.511607	0.0548667	0.000151818	0.511607	0.617411	0.0548667	0.511607	0.933975	0.316234	0.511607	1	0.617411	0.511607	0.0548667
DEFA1A3 ratio	1.81751			DEFA1A3	8.60E-12	1	0.046594	0.066306	1	0.317843	0.392776	1	0.545313	0.634326	1	0.683931	0.769283	1	0.392776
7bp dup ratio	0.505902			7bp dup	0.000209243	1	0.000209243	0.133409	1	0.0881247	0.427762	1	0.324448	0.636512	1	0.517325	0.761447	1	0.427762
minimum ratio		103.604
Sample ID		C0176	4	Combined	2.05E-94	1.91E-10	1	5.35E-06	2.29E-06	3.53E-08	4.81E-10	7.34E-14	2.70E-14	3.01E-14	8.32E-16	5.79E-16	6.02E-15	5.16E-15	6.33E-15
PRT1	3.8184			PRT1	2.64E-18	0.0379395	1	0.0738946	0.00185761	4.83E-05	1.74E-06	9.18E-08	6.89E-09	8.54E-08	1.29E-08	2.08E-08	2.95E-08	3.84E-08	4.70E-08
PRT2	4.16722			PRT2	9.01E-26	0.000974901	1	0.383586	0.0406973	0.00324718	0.000275756	2.80E-05	3.50E-06	4.37E-07	6.45E-08	8.54E-08	1.04E-07	1.21E-07	1.35E-07
indel5 ratio	2.7423			indel5	4.10E-52	0.0143708	0.475295	0.00421768	0.0143708	0.930876	0.475295	0.054197	0.533053	1	0.475295	0.314087	0.930876	0.908599	0.475295
DEFA1A3 ratio	0			DEFA1A3	1	1	1	1	1	1	1	1	1	1	1	1	1	1	1
7bp dup ratio	1.00045			7bp dup	1	0.000171193	1	0.0212572	1	0.114835	1	0.250606	1	0.382835	1	0.494218	1	0.583269	1
minimum ratio		187028
Sample ID		C0178	6	Combined	0	1.63E-107	3.67E-21	9.79E-05	1	0.00210729	6.76E-07	1.08E-09	6.50E-10	7.51E-09	9.35E-10	1.56E-10	1.93E-11	9.27E-12	3.07E-12
PRT1	5.18255			PRT1	2.91E-55	6.02E-12	0.0298024	1	0.384686	0.0347337	0.00213219	0.000132674	9.70E-06	1.94E-05	2.85E-06	2.30E-06	1.92E-06	1.65E-06	1.44E-06
PRT2	6.25427			PRT2	2.25E-98	7.52E-26	0.000244618	0.192155	1	0.639818	0.167816	0.0308884	0.00513081	0.00078948	0.000126315	6.94E-05	4.25E-05	2.83E-05	2.00E-05
indel5 ratio	5.05232			indel5	3.61E-288	8.37E-40	6.49E-08	0.163393	1	0.178664	0.0124315	0.00177395	0.163393	0.857232	1	0.522655	0.178664	0.163393	0.612204
DEFA1A3 ratio	4.88698			DEFA1A3	3.55E-216	1.52E-32	1.25E-07	0.0562284	0.919638	0.733399	0.224238	0.0526849	0.0562284	0.422525	0.919638	1	0.733399	0.430777	0.257062
7bp dup ratio	2.00473			7bp dup	5.99E-16	1	0.0218972	0.0196198	1	0.256013	0.239688	1	0.502358	0.479263	1	0.662061	0.638264	1	0.239688
minimum ratio		474.544
Sample ID		C0180	5	Combined	8.60E-88	2.93E-17	9.42E-08	1	4.85E-05	3.39E-05	3.29E-07	1.67E-10	3.78E-11	5.59E-12	3.55E-13	4.96E-13	1.50E-13	5.81E-13	2.78E-13
PRT1	4.33952			PRT1	5.69E-30	9.17E-05	1	0.509727	0.0289077	0.00105025	4.23E-05	2.22E-06	1.58E-07	9.01E-07	1.32E-07	1.59E-07	1.81E-07	1.99E-07	2.12E-07
PRT2	5.08037			PRT2	1.01E-51	7.89E-11	0.163926	1	0.414454	0.0659985	0.00790087	0.000935081	0.000122282	1.58E-05	2.32E-06	1.96E-06	1.69E-06	1.49E-06	1.33E-06
indel5 ratio	1.59791			indel5	4.14E-06	0.0746757	1.59E-05	1	0.0746757	0.40624	0.715736	0.117104	1	0.465391	0.715115	0.905632	0.40624	1	0.715736
DEFA1A3 ratio	0			DEFA1A3	1	1	1	1	1	1	1	1	1	1	1	1	1	1	1
7bp dup ratio	0.660811			7bp dup	0.0184611	0.0276258	0.0184611	1	0.0276258	0.613637	0.701881	0.350495	1	0.428757	0.825364	0.894658	0.613637	1	0.701881
minimum ratio		20623.1
Sample ID		C0181	7	Combined	0	3.60E-162	2.49E-42	7.62E-14	0.000209866	1	0.0130613	0.000154406	2.60E-06	9.47E-07	3.31E-08	7.84E-08	9.56E-08	1.77E-08	5.21E-09
PRT1	7.10834			PRT1	8.04E-142	4.65E-41	7.72E-12	0.000510029	0.249282	1	0.499364	0.100279	0.0139244	0.0064296	0.00117752	0.000524362	0.000268956	0.000153526	9.52E-05
PRT2	7.15496			PRT2	2.43E-144	6.55E-42	6.33E-08	0.00558141	0.366525	1	0.621909	0.193557	0.0443244	0.00856715	0.00158331	0.000698798	0.000355557	0.00020152	0.000124158
indel5 ratio	0.811478			indel5	0.0954552	1.29E-06	0.0954552	0.315499	0.0954552	0.960407	0.0954552	0.950578	0.315499	0.787996	0.737658	0.644746	0.960407	0.538359	1
DEFA1A3 ratio	6.28875			DEFA1A3	0	1.62E-68	1.04E-19	1.42E-06	0.0266951	0.593824	1	0.585164	0.222723	0.0727607	0.0266951	0.204315	0.593824	0.937008	1
7bp dup ratio	0.17167			7bp dup	4.64E-11	3.25E-07	0.000292844	0.0341382	0.514077	1	0.251278	0.0081563	0.0341382	0.171095	0.514077	0.926011	1	0.64741	0.251278
minimum ratio		76.5623
Sample ID		C0182	7	Combined	0	5.92E-88	1.07E-20	6.74E-08	0.0249017	1	0.000533688	6.07E-05	3.06E-05	4.26E-06	1.21E-07	5.02E-08	1.21E-08	7.07E-10	3.95E-10
PRT1	7.04337			PRT1	3.03E-138	8.74E-40	2.26E-11	0.000816773	0.294551	1	0.45347	0.0859844	0.0115341	0.00547833	0.000990974	0.00044701	0.000231933	0.000133742	8.37E-05
PRT2	6.06699			PRT2	6.15E-90	5.13E-23	0.000930054	0.305111	1	0.493451	0.111288	0.0187415	0.00295608	0.000438353	6.86E-05	3.99E-05	2.57E-05	1.78E-05	1.30E-05
indel5 ratio	2.42768			indel5	8.71E-35	0.331066	0.091468	0.000300929	0.331066	0.775965	0.091468	0.331066	1	0.44854	0.331066	0.96958	0.775965	0.331066	0.091468
DEFA1A3 ratio	4.5061			DEFA1A3	8.14E-177	4.22E-25	2.18E-05	0.25651	1	0.419248	0.0943953	0.0191721	0.25651	0.810616	1	0.742307	0.419248	0.25651	0.631985
7bp dup ratio	1.3041			7bp dup	0.040602	0.0150456	0.040602	0.557038	0.040602	0.990458	0.194745	0.943704	0.557038	0.775528	0.855715	0.622043	0.990458	0.557038	1
minimum ratio		40.1578
Sample ID		C0183	8	Combined	0	4.55E-176	5.67E-52	1.20E-15	2.28E-06	0.0224279	1	0.00464934	0.00352894	0.00019262	4.12E-05	5.58E-05	4.36E-06	2.50E-06	5.31E-07
PRT1	7.98892			PRT1	8.06E-195	2.46E-60	3.97E-19	1.94E-07	0.0090264	0.454243	1	0.494283	0.1198	0.0436731	0.00978426	0.00384604	0.00174655	0.000890449	0.000498161
PRT2	8.32272			PRT2	4.92E-217	1.52E-68	2.33E-14	3.37E-06	0.0127558	0.37438	1	0.782549	0.324611	0.0954647	0.0234699	0.00901541	0.00397488	0.00196477	0.00106653
indel5 ratio	1.64416			indel5	4.72E-07	0.119332	3.07E-05	0.935086	0.119332	0.255394	0.86424	0.119332	0.935086	0.61654	0.538612	1	0.472337	0.935086	0.86424
DEFA1A3 ratio	5.5314			DEFA1A3	7.78E-292	2.02E-47	1.89E-12	0.00110827	0.327597	1	0.598154	0.198631	0.0551006	0.0473784	0.327597	0.785211	1	0.868523	0.598154
7bp dup ratio	1.59895			7bp dup	3.89E-06	0.24755	0.000514141	0.859765	0.24755	0.252081	0.944314	0.24755	0.859765	0.772089	0.495984	1	0.648464	0.859765	0.944314
minimum ratio		44.5874
Sample ID		C0184	6	Combined	0	1.45E-65	2.73E-11	0.000103206	1	0.00554103	0.00111691	2.54E-06	7.30E-07	8.02E-06	8.41E-06	4.09E-06	4.15E-06	1.14E-06	6.81E-07
PRT1	5.26706			PRT1	3.42E-58	7.98E-13	0.0182186	1	0.485466	0.0492469	0.00320659	0.000205282	1.52E-05	2.77E-05	4.08E-06	3.18E-06	2.59E-06	2.17E-06	1.86E-06
PRT2	0			PRT2	1	1	1	1	1	1	1	1	1	1	1	1	1	1	1
indel5 ratio	0			indel5	1	1	1	1	1	1	1	1	1	1	1	1	1	1	1
DEFA1A3 ratio	0.90654			DEFA1A3	1	1.11E-11	1	0.00214761	1	0.0701097	1	0.233621	1	0.404776	1	0.543409	1	0.647439	1
7bp dup ratio	5.34449			7bp dup	2.45E-285	6.97E-43	6.34E-10	0.0203414	0.871914	0.679306	0.147437	0.0224144	0.0203414	0.302678	0.871914	1	0.679306	0.343163	0.155231
minimum ratio		180.472
Sample ID		C0185	10	Combined	0	6.79E-281	8.63E-73	4.75E-33	3.11E-18	3.65E-11	1.43E-05	0.335247	1	0.27976	0.011057	0.00602413	0.00591776	0.00247344	0.000459945
PRT1	9.68299			PRT1	1.9313e-320	6.27E-108	2.96E-38	2.27E-17	6.50E-08	0.0017252	0.166536	0.886759	1	0.497276	0.196112	0.0787078	0.0338142	0.0157637	0.00795537
PRT2	10.5788			PRT2	0	1.17E-138	1.47E-32	2.09E-16	2.33E-08	0.000327949	0.0431408	0.433227	1	0.983902	0.575151	0.268108	0.123014	0.0585468	0.0294236
indel5 ratio	4.00929			indel5	7.47E-158	4.77E-17	0.0364365	0.984181	0.0848887	0.00261852	0.0364365	0.741579	0.984181	0.380109	0.0848887	0.41204	1	0.984181	0.568134
DEFA1A3 ratio	2.83358			DEFA1A3	6.61E-51	0.000404318	1	0.256275	0.0209793	0.237043	1	0.706135	0.256275	0.529254	1	0.884132	0.526303	0.686824	1
7bp dup ratio	4.05508			7bp dup	1.81E-141	1.21E-16	0.0137308	1	0.291262	0.0262029	0.0137308	0.420319	1	0.716877	0.291262	0.197648	0.681786	1	0.872328
minimum ratio		2.98288
Sample ID		C0186	9	Combined	0	6.62E-158	6.13E-38	3.95E-17	8.08E-08	0.00330197	0.152929	1	0.00848323	0.00630261	0.000176011	0.000245532	1.19E-05	4.46E-06	1.57E-06
PRT1	8.17728			PRT1	2.99E-207	6.03E-65	6.35E-21	2.52E-08	0.00343605	0.316883	1	0.617392	0.172237	0.0618395	0.0145837	0.00564925	0.00252018	0.00126162	0.000693488
PRT2	8.71787			PRT2	5.70E-245	4.93E-79	5.55E-17	1.36E-07	0.00247806	0.184426	0.879491	1	0.530767	0.185713	0.0515679	0.0196102	0.00844814	0.0040598	0.00213982
indel5 ratio	1.23687			indel5	0.237237	0.000456482	0.237237	0.123009	0.237237	0.541028	0.237237	0.863295	0.237237	0.988984	0.319314	1	0.541028	0.962012	0.729309
DEFA1A3 ratio	3.01121			DEFA1A3	1.19E-60	1.91E-05	0.798712	0.426247	0.043573	0.0759216	0.798712	0.906702	0.426247	0.247066	0.798712	1	0.749668	0.426247	0.798712
7bp dup ratio	0.839286			7bp dup	0.408578	1.14E-07	0.408578	0.0976715	0.408578	0.612428	0.408578	0.921307	0.408578	1	0.408578	0.986789	0.612428	0.945469	0.806237
minimum ratio		6.53896
Sample ID		C0187	5	Combined	1.31E-251	1.60E-33	1.73E-08	1	6.15E-05	2.85E-07	6.61E-09	3.99E-10	4.25E-11	2.77E-12	2.98E-14	6.97E-14	1.71E-13	3.30E-13	1.74E-13
PRT1	4.8492			PRT1	2.35E-44	1.03E-08	0.182586	1	0.165182	0.00985261	0.000493786	2.80E-05	1.99E-06	5.85E-06	8.52E-07	7.99E-07	7.49E-07	7.03E-07	6.62E-07
PRT2	4.52548			PRT2	1.01E-34	6.87E-06	0.978621	1	0.169997	0.0170775	0.00161386	0.000170589	2.14E-05	2.68E-06	3.92E-07	4.29E-07	4.54E-07	4.69E-07	4.78E-07
indel5 ratio	4.09948			indel5	1.34E-167	1.19E-18	0.016358	1	0.115112	0.00395764	0.016358	0.558952	1	0.461925	0.115112	0.269711	0.847729	1	0.656677
DEFA1A3 ratio	1.28151			DEFA1A3	0.0155847	0.0888737	0.0155847	0.880376	0.0888737	0.943291	0.496662	0.696437	0.880376	0.492769	1	0.649661	0.943291	0.880376	0.822829
7bp dup ratio	1.55543			7bp dup	2.29E-05	0.184756	0.000327526	0.979745	0.184756	0.392019	0.88009	0.184756	0.979745	0.668788	0.66964	1	0.541136	0.979745	0.88009
minimum ratio		16251.2
Sample ID		C0188	8	Combined	0	6.44E-119	8.80E-30	1.26E-12	0.000472272	0.0249484	1	0.00965801	0.0152978	0.000116071	4.89E-05	2.89E-06	1.28E-06	3.08E-07	1.03E-07
PRT1	7.71767			PRT1	1.48E-177	5.86E-54	1.20E-16	3.24E-06	0.0339374	0.74303	1	0.36549	0.0733114	0.0279225	0.00583957	0.00236191	0.00110606	0.000581056	0.000334324
PRT2	7.54544			PRT2	6.05E-167	4.99E-50	8.55E-10	0.000761891	0.176259	1	0.970343	0.398796	0.108932	0.0238524	0.00478998	0.00198185	0.000949337	0.000509442	0.000298885
indel5 ratio	1.54274			indel5	4.48E-05	0.0412155	4.48E-05	1	0.0412155	0.634787	0.537989	0.250874	1	0.315622	0.911709	0.752013	0.634787	1	0.537989
DEFA1A3 ratio	0			DEFA1A3	1	1	1	1	1	1	1	1	1	1	1	1	1	1	1
7bp dup ratio	0.991232			7bp dup	1	2.79E-15	1	0.000267278	1	0.0276126	1	0.137881	1	0.28825	1	0.428668	1	0.543338	1
minimum ratio		40.0827
Sample ID		C0189	10	Combined	0	1.75E-263	6.25E-69	1.29E-30	1.05E-16	2.17E-11	2.24E-05	0.416736	1	0.0314014	0.00469885	0.00240328	0.00250987	0.000433811	7.28E-05
PRT1	9.84727			PRT1	0	2.62E-113	1.70E-40	1.35E-18	1.32E-08	0.000709349	0.105419	0.739432	1	0.54067	0.228064	0.0934057	0.040416	0.0188465	0.00947915
PRT2	9.8893			PRT2	0	1.23E-114	3.31E-26	9.59E-13	3.26E-06	0.0055787	0.191755	0.792609	1	0.643538	0.276267	0.113795	0.0493458	0.0230181	0.0115695
indel5 ratio	3.85949			indel5	2.23E-142	1.29E-14	0.0991741	0.741425	0.0409402	0.00107396	0.0991741	0.891784	0.741425	0.216888	0.0991741	0.618579	1	0.741425	0.350291
DEFA1A3 ratio	3.07498			DEFA1A3	2.31E-64	5.64E-06	0.697753	0.496106	0.0555268	0.0466563	0.697753	0.952809	0.496106	0.176618	0.697753	1	0.820564	0.496106	0.697753
7bp dup ratio	4.15972			7bp dup	2.96E-151	2.75E-18	0.00589606	1	0.396413	0.0403133	0.00589606	0.307808	1	0.866592	0.396413	0.134448	0.564125	1	0.999623
minimum ratio		2.3996
Sample ID		C0190	9	Combined	0	4.94E-240	2.27E-64	1.27E-25	2.04E-10	0.00759751	0.0327649	1	0.00989326	0.00351906	5.77E-05	0.000102576	6.37E-05	1.44E-05	8.13E-06
PRT1	8.87894			PRT1	6.12E-257	1.28E-83	2.42E-28	4.14E-12	4.35E-05	0.0468012	0.645021	1	0.5036	0.190616	0.0558256	0.0212559	0.00910446	0.00433659	0.00226283
PRT2	8.70217			PRT2	7.96E-244	1.34E-78	7.18E-17	1.57E-07	0.00267764	0.191816	0.893168	1	0.525366	0.182503	0.05042	0.0191745	0.00826603	0.00397605	0.00209786
indel5 ratio	0.8132			indel5	0.098639	1.09E-06	0.098639	0.30404	0.098639	0.953418	0.098639	0.95547	0.30404	0.79737	0.724203	0.655122	0.953418	0.548556	1
DEFA1A3 ratio	6.25676			DEFA1A3	0	1.52E-67	2.30E-19	1.98E-06	0.0307671	0.623719	1	0.56933	0.213308	0.0690538	0.0307671	0.223073	0.623719	0.956787	1
7bp dup ratio	0.816149			7bp dup	0.313642	9.49E-07	0.313642	0.177009	0.313642	0.774176	0.313642	1	0.313642	0.999384	0.500571	0.936812	0.774176	0.866821	0.932057
minimum ratio		30.5205
Sample ID		C0192	5	Combined	2.93E-153	8.70E-21	1.32E-06	1	1.40E-05	1.64E-07	2.76E-08	1.11E-10	7.86E-12	8.71E-13	2.45E-14	1.20E-13	1.25E-13	1.96E-13	1.03E-13
PRT1	4.3607			PRT1	1.70E-30	6.95E-05	1	0.55725	0.0328616	0.00121471	4.93E-05	2.59E-06	1.84E-07	1.02E-06	1.49E-07	1.78E-07	2.01E-07	2.19E-07	2.32E-07
PRT2	4.56571			PRT2	7.46E-36	3.30E-06	0.869235	1	0.180154	0.0186332	0.00178613	0.00018996	2.38E-05	3.00E-06	4.37E-07	4.70E-07	4.89E-07	4.99E-07	5.03E-07
indel5 ratio	1.66766			indel5	1.43E-07	0.145359	4.16E-05	0.856235	0.145359	0.189623	0.906279	0.145359	0.856235	0.679245	0.439903	1	0.533632	0.856235	0.906279
DEFA1A3 ratio	3.33442			DEFA1A3	1.37E-80	2.11E-08	0.308347	0.800927	0.137563	0.0160701	0.308347	0.965062	0.800927	0.373607	0.308347	0.809685	1	0.800927	0.500393
7bp dup ratio	0.697674			7bp dup	0.0426444	0.00447913	0.0426444	0.945221	0.0426444	0.860509	0.406006	0.577363	0.945221	0.406006	1	0.637186	0.860509	0.945221	0.705028
minimum ratio		71553.4
Sample ID		C0193	7	Combined	0	3.55E-89	2.12E-19	7.51E-09	4.25E-06	1	0.0898169	0.00396397	7.71E-05	0.000149554	3.34E-06	2.20E-07	1.34E-07	7.82E-08	3.06E-08
PRT1	7.02358			PRT1	3.65E-137	2.12E-39	3.12E-11	0.000941361	0.309736	1	0.440509	0.0821005	0.0108999	0.00522329	0.000941353	0.000426338	0.000221999	0.000128416	8.06E-05
PRT2	7.24893			PRT2	1.23E-149	8.35E-44	2.31E-08	0.00350702	0.309078	1	0.689489	0.228802	0.0545545	0.0108503	0.00204343	0.000886485	0.000444044	0.000248181	0.000151025
indel5 ratio	2.80707			indel5	3.94E-56	0.00571653	0.582938	0.00666603	0.00571653	0.803427	0.582938	0.0788021	0.380078	1	0.582938	0.199305	0.803427	0.965546	0.582938
DEFA1A3 ratio	2.76984			DEFA1A3	1.25E-47	0.00104337	1	0.201661	0.0154108	0.321326	1	0.604092	0.201661	0.63263	1	0.788391	0.435321	0.778962	1
7bp dup ratio	1.25023			7bp dup	0.113703	0.00759858	0.113703	0.381854	0.113703	0.873821	0.114438	1	0.381854	0.940973	0.672089	0.836825	0.873821	0.736022	0.973903
minimum ratio		11.1338
Sample ID		C0194	4	Combined	2.15E-46	3.88E-25	1	9.02E-08	0.000167165	6.00E-10	1.17E-09	1.34E-13	5.62E-14	4.96E-15	1.38E-15	4.43E-16	4.38E-15	1.62E-15	8.22E-15
PRT1	4.03063			PRT1	8.88E-23	0.00393198	1	0.152718	0.00516803	0.000150808	5.61E-06	2.92E-07	2.13E-08	1.90E-07	2.83E-08	4.04E-08	5.23E-08	6.33E-08	7.32E-08
PRT2	4.10504			PRT2	2.42E-24	0.00207606	1	0.328127	0.032346	0.00249302	0.000208582	2.11E-05	2.64E-06	3.30E-07	4.89E-08	6.69E-08	8.38E-08	9.90E-08	1.12E-07
indel5 ratio	1.04166			indel5	1	9.46E-06	1	0.00540115	1	0.0507041	1	0.144132	1	0.255357	1	0.361472	1	0.453713	1
DEFA1A3 ratio	0			DEFA1A3	1	1	1	1	1	1	1	1	1	1	1	1	1	1	1
7bp dup ratio	0.986925			7bp dup	1	5.03E-15	1	0.000333132	1	0.0314586	1	0.151113	1	0.309258	1	0.453803	1	0.56996	1
minimum ratio		5982.11
Sample ID		C0195	6	Combined	4.36E-89	3.62E-38	9.58E-07	0.00033528	1	0.00818249	0.00012565	6.63E-05	5.02E-05	0.000134423	2.77E-05	1.31E-05	2.33E-06	3.41E-06	4.08E-06
PRT1	5.82199			PRT1	1.64E-79	1.33E-19	0.000192576	0.371606	1	0.24428	0.0252543	0.00205347	0.000170199	0.000181009	2.77E-05	1.75E-05	1.20E-05	8.76E-06	6.71E-06
PRT2	0			PRT2	1	1	1	1	1	1	1	1	1	1	1	1	1	1	1
indel5 ratio	0.957106			indel5	0.757923	4.28E-14	0.757923	0.00231904	0.757923	0.130834	0.757923	0.446619	0.757923	0.724886	0.757923	0.901211	0.757923	1	0.757923
DEFA1A3 ratio	0			DEFA1A3	1	1	1	1	1	1	1	1	1	1	1	1	1	1	1
7bp dup ratio	0.202969			7bp dup	2.65E-10	4.80E-06	0.00497541	0.294878	1	0.194045	0.00497541	0.0547699	0.294878	0.776476	1	0.62988	0.194045	0.294878	0.608806
minimum ratio		122.212
Sample ID		C0196	9	Combined	1.61E-266	2.12E-94	6.44E-31	5.62E-14	9.66E-07	0.0197683	0.0278382	1	0.0814062	0.215083	0.0203562	0.0217424	0.00680695	0.00370388	0.00231581
PRT1	8.98891			PRT1	3.20E-265	8.98E-87	1.27E-29	8.79E-13	1.91E-05	0.0311383	0.551039	1	0.557735	0.216219	0.0657495	0.0251006	0.0107221	0.00508071	0.00263467
PRT2	0			PRT2	1	1	1	1	1	1	1	1	1	1	1	1	1	1	1
indel5 ratio	1.2308			indel5	0.259291	0.000408202	0.259291	0.113636	0.259291	0.514589	0.259291	0.839049	0.259291	0.976834	0.299624	1	0.514589	0.971419	0.701781
DEFA1A3 ratio	0			DEFA1A3	1	1	1	1	1	1	1	1	1	1	1	1	1	1	1
7bp dup ratio	0.768179			7bp dup	0.15556	4.62E-05	0.15556	0.449436	0.15556	0.985004	0.15556	0.951564	0.449436	0.813045	0.824998	0.691589	0.985004	0.599171	1
minimum ratio		4.64938
Sample ID		C0197	8	Combined	0	1.32E-123	4.06E-30	8.51E-15	0.00896664	0.00377626	1	0.0054652	0.00814537	0.000112001	0.00114774	0.0003785	0.00125231	0.000240546	0.00031541
PRT1	7.67192			PRT1	1.02E-174	6.51E-53	3.06E-16	5.13E-06	0.0421043	0.804851	1	0.348091	0.067733	0.0260554	0.00538939	0.00219225	0.00103256	0.000545422	0.00031541
PRT2	0			PRT2	1	1	1	1	1	1	1	1	1	1	1	1	1	1	1
indel5 ratio	1.03357			indel5	1	7.99E-06	1	0.00464202	1	0.0446097	1	0.129198	1	0.232213	1	0.332417	1	0.420983	1
DEFA1A3 ratio	5.78806			DEFA1A3	0	4.01E-54	1.05E-14	0.000152248	0.167908	0.956235	0.788437	0.311155	0.0948151	0.0273347	0.167908	0.579951	0.956235	1	0.788437
7bp dup ratio	0.952223			7bp dup	1	5.00E-13	1	0.00185246	1	0.08672	1	0.307927	1	0.533936	1	0.706106	1	0.825976	1
minimum ratio		111.524
Sample ID		C0199	6	Combined	1.56E-207	2.95E-40	4.19E-10	4.23E-05	1	0.0274553	0.000822258	3.26E-05	4.24E-07	1.11E-07	1.33E-09	1.19E-09	8.07E-10	1.27E-10	2.27E-11
PRT1	5.95595			PRT1	3.49E-85	1.74E-21	4.72E-05	0.234252	1	0.311108	0.0366728	0.00320248	0.000275507	0.000261444	4.05E-05	2.44E-05	1.62E-05	1.15E-05	8.55E-06
PRT2	5.82002			PRT2	2.36E-79	1.69E-19	0.00494164	0.54259	1	0.358115	0.0671842	0.010171	0.00151029	0.000214486	3.28E-05	2.07E-05	1.42E-05	1.04E-05	7.96E-06
indel5 ratio	2.43677			indel5	3.08E-35	0.310283	0.0968767	0.000326166	0.310283	0.792206	0.0968767	0.310283	1	0.465165	0.310283	0.957251	0.792206	0.329965	0.0968767
DEFA1A3 ratio	0			DEFA1A3	1	1	1	1	1	1	1	1	1	1	1	1	1	1	1
7bp dup ratio	1.80854			7bp dup	1.39E-10	0.728015	0.00418598	0.230323	0.728015	0.0702671	0.778172	0.728015	0.230323	0.962647	0.728015	0.554851	1	0.728015	0.778172
minimum ratio		36.4229
Sample ID		C0200	5	Combined	1.25E-194	8.87E-28	0.00372675	1	0.00185614	2.47E-08	1.14E-08	1.90E-09	3.59E-11	6.62E-12	3.33E-14	7.12E-14	2.39E-13	3.11E-13	2.03E-13
PRT1	4.77961			PRT1	3.29E-42	4.40E-08	0.259757	1	0.14049	0.00775455	0.000374749	2.10E-05	1.48E-06	4.74E-06	6.92E-07	6.70E-07	6.44E-07	6.17E-07	5.90E-07
PRT2	4.57154			PRT2	5.10E-36	2.96E-06	0.85431	1	0.18169	0.0188727	0.0018129	0.000192983	2.42E-05	3.04E-06	4.44E-07	4.76E-07	4.94E-07	5.04E-07	5.07E-07
indel5 ratio	0			indel5	1	1	1	1	1	1	1	1	1	1	1	1	1	1	1
DEFA1A3 ratio	0.212056			DEFA1A3	1.53E-07	0.000460981	0.0819615	0.857871	0.528589	0.0191734	0.0819615	0.377816	0.857871	0.959476	0.528589	0.245599	0.537235	0.857871	1
7bp dup ratio	3.70647			7bp dup	3.50E-111	1.06E-11	0.146397	0.832859	0.0982899	0.00628561	0.146397	0.889817	0.832859	0.341083	0.146397	0.649859	1	0.832859	0.485519
minimum ratio		268.33
Sample ID		C0201	6	Combined	2.99E-145	1.73E-40	2.88E-06	0.0121546	1	0.000525961	4.14E-06	1.50E-07	2.06E-08	7.72E-09	2.97E-10	5.15E-11	1.55E-11	2.13E-11	2.95E-11
PRT1	5.14929			PRT1	3.97E-54	1.31E-11	0.0360425	1	0.351733	0.0303736	0.00182331	0.000112256	8.18E-06	1.70E-05	2.49E-06	2.04E-06	1.72E-06	1.49E-06	1.31E-06
PRT2	5.90561			PRT2	5.96E-83	1.09E-20	0.0028029	0.446419	1	0.399058	0.0796432	0.0124933	0.00189241	0.000272616	4.20E-05	2.58E-05	1.73E-05	1.24E-05	9.34E-06
indel5 ratio	1.10702			indel5	1	4.31E-05	1	0.0204896	1	0.155536	1	0.374447	1	0.584351	1	0.749568	1	0.870062	1
DEFA1A3 ratio	0			DEFA1A3	1	1	1	1	1	1	1	1	1	1	1	1	1	1	1
7bp dup ratio	0.210669			7bp dup	4.42E-10	9.80E-06	0.00996988	0.465078	0.995052	0.097645	0.00996988	0.100097	0.465078	1	0.995052	0.458208	0.181958	0.465078	0.844027
minimum ratio		82.2733
Sample ID		C0202	7	Combined	0	1.39E-102	5.55E-23	1.66E-05	0.0552168	1	0.00024378	1.73E-06	1.08E-06	2.14E-06	4.16E-07	4.69E-08	1.71E-08	9.05E-10	6.03E-10
PRT1	6.38437			PRT1	1.68E-104	5.86E-28	3.72E-07	0.0472478	1	0.728466	0.137503	0.0156317	0.0015544	0.00106875	0.000173884	9.20E-05	5.47E-05	3.54E-05	2.45E-05
PRT2	6.95326			PRT2	2.80E-133	5.70E-38	5.16E-07	0.0146678	0.522043	1	0.502562	0.137113	0.0289186	0.00527287	0.000938122	0.000431155	0.000227434	0.000133059	8.43E-05
indel5 ratio	0.770962			indel5	0.0408701	4.63E-05	0.0408701	0.638845	0.0408701	1	0.104277	0.750027	0.638845	0.53581	0.984624	0.399948	1	0.638845	0.884619
DEFA1A3 ratio	4.67143			DEFA1A3	2.04E-193	3.26E-28	2.61E-06	0.141173	1	0.546671	0.139411	0.0300014	0.141173	0.640262	1	0.869294	0.546671	0.288561	0.450179
7bp dup ratio	0.182251			7bp dup	8.24E-11	8.13E-07	0.000798436	0.0781022	0.7609	0.7383	0.0713475	0.0105359	0.0781022	0.325248	0.7609	1	0.7383	0.306215	0.215538
minimum ratio		18.1104
Sample ID		C0203	9	Combined	0	2.21E-203	2.22E-55	8.06E-21	1.41E-07	0.0860795	0.355753	1	0.0104658	0.00165347	8.93E-05	0.000136176	4.05E-05	1.51E-05	4.01E-06
PRT1	8.77047			PRT1	6.83E-249	1.46E-80	4.19E-27	1.85E-11	9.62E-05	0.0693609	0.750791	1	0.456504	0.169461	0.0478697	0.0182051	0.00782623	0.00374945	0.00196952
PRT2	8.04482			PRT2	2.13E-198	1.29E-61	1.19E-12	2.59E-05	0.034588	0.548251	1	0.613057	0.216792	0.0569672	0.0129545	0.00506789	0.0022886	0.00116024	0.000645611
indel5 ratio	1.2725			indel5	0.129859	0.000850775	0.129859	0.187118	0.129859	0.688429	0.129859	0.962889	0.187118	1	0.441386	0.937982	0.688429	0.850588	0.864472
DEFA1A3 ratio	6.00637			DEFA1A3	0	3.39E-60	8.41E-17	2.20E-05	0.0799736	0.805631	0.894023	0.415062	0.138472	0.0419656	0.0799736	0.385546	0.805631	1	0.894023
7bp dup ratio	0			7bp dup	1	1	1	1	1	1	1	1	1	1	1	1	1	1	1
minimum ratio		2.81094
Sample ID		C0204	7	Combined	0	1.75E-101	3.40E-22	2.69E-11	0.35493	1	0.000558091	0.000129535	8.85E-06	2.47E-06	2.54E-07	3.02E-07	3.64E-08	3.99E-09	3.25E-11
PRT1	6.01967			PRT1	6.07E-88	2.10E-22	2.37E-05	0.186862	1	0.350447	0.0440881	0.00399034	0.000349893	0.000315209	4.91E-05	2.90E-05	1.89E-05	1.32E-05	9.73E-06
PRT2	7.41731			PRT2	2.35E-159	2.71E-47	3.64E-09	0.00149046	0.225673	1	0.834612	0.312056	0.0802486	0.0168377	0.00328589	0.00138587	0.000676196	0.000369068	0.000219873
indel5 ratio	2.36377			indel5	1.06E-31	0.487376	0.0585312	0.000165255	0.487376	0.636878	0.0585312	0.487376	0.945137	0.330944	0.487376	1	0.636878	0.487376	0.0585312
DEFA1A3 ratio	4.93187			DEFA1A3	4.39E-221	1.71E-33	6.28E-08	0.0445968	0.875504	0.758742	0.241576	0.0579081	0.0445968	0.374089	0.875504	1	0.758742	0.456382	0.241576
7bp dup ratio	2.28814			7bp dup	9.61E-26	0.491299	0.142975	0.00174749	0.491299	0.787104	0.142975	0.491299	0.996951	0.501745	0.491299	1	0.787104	0.491299	0.142975
minimum ratio		2.81746
Sample ID		C0205	9	Combined	0	0	1.06E-121	2.64E-49	2.51E-19	1.16E-06	0.0118196	1	0.0748436	0.00998276	0.00111313	8.68E-05	2.30E-06	7.44E-07	7.89E-09
PRT1	7.14571			PRT1	6.74E-144	8.46E-42	4.14E-12	0.000387751	0.226187	1	0.528269	0.109706	0.0155454	0.00706727	0.00130375	0.000576419	0.000293754	0.000166725	0.000102848
PRT2	6.49194			PRT2	1.36E-109	1.19E-29	4.12E-05	0.103483	1	0.908284	0.292657	0.0609098	0.0108852	0.00176445	0.000291378	0.000149625	8.68E-05	5.51E-05	3.74E-05
indel5 ratio	10.4976			indel5	0	4.1166e-317	2.24E-108	3.29E-45	1.71E-20	1.65E-09	0.000235247	0.0583798	0.571299	1	0.685058	0.281276	0.088046	0.024154	0.00630342
DEFA1A3 ratio	2.76651			DEFA1A3	1.83E-47	0.00109527	1	0.19922	0.015172	0.326361	1	0.599311	0.19922	0.638421	1	0.783801	0.431138	0.783985	1
7bp dup ratio	2.13434			7bp dup	4.33E-20	0.937164	0.0608501	0.00220316	0.937164	0.521485	0.0712052	0.937164	0.851469	0.274745	0.937164	1	0.521485	0.937164	0.0712052
minimum ratio		13.3612
Sample ID		C0206	5	Combined	3.09E-201	2.63E-30	0.00375989	1	0.000509396	1.37E-07	3.75E-07	2.71E-08	2.07E-10	1.21E-11	1.76E-13	1.00E-12	1.51E-12	8.91E-13	2.62E-13
PRT1	4.88825			PRT1	1.40E-45	4.51E-09	0.149238	1	0.181287	0.0113094	0.000579006	3.32E-05	2.36E-06	6.61E-06	9.65E-07	8.88E-07	8.21E-07	7.62E-07	7.11E-07
PRT2	4.98575			PRT2	1.31E-48	6.64E-10	0.227524	1	0.351126	0.0512296	0.00585464	0.000676731	8.76E-05	1.13E-05	1.64E-06	1.45E-06	1.29E-06	1.17E-06	1.07E-06
indel5 ratio	0			indel5	1	1	1	1	1	1	1	1	1	1	1	1	1	1	1
DEFA1A3 ratio	0.239955			DEFA1A3	5.39E-07	0.00248232	0.304067	0.990836	0.0858924	0.0432313	0.304067	0.863715	0.990836	0.459053	0.304067	0.674511	1	0.990836	0.656138
7bp dup ratio	3.59649			7bp dup	2.20E-102	2.49E-10	0.256667	0.711328	0.0656665	0.00385227	0.256667	0.986421	0.711328	0.249818	0.256667	0.815711	1	0.711328	0.371119
minimum ratio		265.965
Sample ID		C0207	10	Combined	0	4.38E-241	9.27E-62	2.22E-26	3.65E-14	8.27E-11	5.12E-05	0.606353	1	0.0244661	9.63E-05	0.000662998	0.000939029	0.000193141	1.35E-05
PRT1	9.61937			PRT1	3.80489e-315	7.05E-106	2.11E-37	6.65E-17	1.19E-07	0.00241763	0.198071	0.949935	1	0.482647	0.185556	0.0739533	0.0317027	0.0147841	0.00747309
PRT2	9.36715			PRT2	1.32E-294	5.90E-98	7.56E-22	2.80E-10	8.30E-05	0.0327326	0.444868	1	0.836545	0.403221	0.140591	0.0547626	0.0233511	0.0109287	0.00556948
indel5 ratio	4.03219			indel5	2.68E-160	1.91E-17	0.03018	1	0.09268	0.00293641	0.03018	0.699312	1	0.403843	0.09268	0.375083	0.971125	1	0.596123
DEFA1A3 ratio	3.48877			DEFA1A3	4.18E-91	4.73E-10	0.156617	0.969694	0.22483	0.0292568	0.156617	0.851963	0.969694	0.545436	0.22483	0.615208	1	0.969694	0.69342
7bp dup ratio	3.78907			7bp dup	5.16E-118	8.91E-13	0.0940944	0.94379	0.135622	0.00931626	0.0940944	0.820237	0.94379	0.436954	0.135622	0.543152	1	0.94379	0.601071
minimum ratio		1.6492
Sample ID		C0208	8	Combined	0	1.95E-93	1.60E-23	4.20E-10	5.46E-05	0.608723	1	0.00107799	0.00168508	0.000818189	4.30E-06	6.93E-07	9.65E-07	2.90E-07	6.12E-08
PRT1	7.05885			PRT1	4.30E-139	4.36E-40	1.75E-11	0.000730542	0.283137	1	0.463933	0.0891696	0.0120593	0.00568861	0.00103201	0.000464075	0.000240121	0.000138126	8.62E-05
PRT2	7.59749			PRT2	4.32E-170	3.57E-51	4.55E-10	0.00055883	0.154038	0.968094	1	0.427485	0.119749	0.0266923	0.00542504	0.00222843	0.0010599	0.000565025	0.000329505
indel5 ratio	2.74352			indel5	3.46E-52	0.0141297	0.477071	0.00425294	0.0141297	0.928369	0.477071	0.0545681	0.529759	1	0.477071	0.311479	0.928369	0.90961	0.477071
DEFA1A3 ratio	2.47156			DEFA1A3	9.75E-34	0.0416696	0.758294	0.0587733	0.0416696	0.85673	0.758294	0.243934	0.534821	1	0.758294	0.375689	0.85673	0.990832	0.758294
7bp dup ratio	1.65505			7bp dup	3.39E-07	0.356568	0.000933022	0.691221	0.356568	0.132682	1	0.356568	0.691221	0.904354	0.356568	0.961354	0.799728	0.691221	1
minimum ratio		1.64278
Sample ID		C0209	9	Combined	0	2.38E-158	3.47E-41	4.19E-17	9.58E-09	0.000951912	0.0234966	1	0.0402575	0.00612574	0.000123432	7.61E-05	1.99E-05	3.66E-06	1.11E-06
PRT1	8.75347			PRT1	1.21E-247	4.35E-80	6.52E-27	2.34E-11	0.000108756	0.0737146	0.768627	1	0.449637	0.166466	0.0467625	0.017783	0.0076498	0.00366848	0.00192909
PRT2	8.02965			PRT2	2.10E-197	3.01E-61	1.47E-12	2.89E-05	0.0364679	0.55944	1	0.605209	0.21223	0.0554393	0.0125558	0.00491811	0.00222428	0.00112934	0.000629325
indel5 ratio	1.37128			indel5	0.014207	0.00419213	0.014207	0.471953	0.014207	0.99218	0.119753	0.923065	0.471953	0.708905	0.823541	0.528185	0.99218	0.471953	1
DEFA1A3 ratio	3.38898			DEFA1A3	3.08E-84	5.67E-09	0.244221	0.855187	0.162688	0.0197026	0.244221	0.924613	0.855187	0.425245	0.244221	0.736737	1	0.855187	0.559526
7bp dup ratio	0.851842			7bp dup	0.46727	3.42E-08	0.46727	0.0687291	0.46727	0.527867	0.46727	0.865467	0.46727	0.984323	0.46727	1	0.527867	0.977269	0.730861
minimum ratio		24.8401
Sample ID		C0210	6	Combined	0	9.53E-110	5.40E-18	0.0920675	1	0.000371947	7.69E-09	5.61E-08	4.97E-07	2.22E-07	1.48E-09	4.19E-11	8.37E-12	1.23E-10	2.52E-10
PRT1	6.10965			PRT1	6.59E-92	9.95E-24	8.82E-06	0.134827	1	0.416462	0.0576059	0.00549538	0.000495741	0.00041599	6.54E-05	3.76E-05	2.39E-05	1.64E-05	1.19E-05
PRT2	5.68485			PRT2	8.05E-74	1.12E-17	0.011799	0.731453	1	0.303683	0.0518849	0.00744829	0.00107412	0.000149373	2.26E-05	1.50E-05	1.07E-05	8.06E-06	6.34E-06
indel5 ratio	4.7986			indel5	6.70E-253	2.15E-33	3.85E-06	0.400766	0.721997	0.0760476	0.00417523	0.014298	0.400766	1	0.721997	0.274929	0.0760476	0.400766	0.88254
DEFA1A3 ratio	3.9797			DEFA1A3	6.10E-129	1.93E-16	0.00520998	0.829977	0.625491	0.129593	0.0213568	0.220631	0.829977	0.965027	0.625491	0.304091	0.41385	0.829977	1
7bp dup ratio	4.3751			7bp dup	1.68E-172	5.43E-22	0.000681043	0.739258	0.583249	0.0786011	0.0076029	0.114475	0.739258	0.97675	0.583249	0.234744	0.274464	0.739258	1
minimum ratio		10.8616
Sample ID		C0211	8	Combined	0	0	3.26E-98	2.61E-33	6.77E-11	0.00124108	1	0.619903	0.00484443	9.04E-06	4.76E-07	2.07E-07	1.27E-06	2.41E-06	1.06E-06
PRT1	8.39302			PRT1	6.21E-222	2.07E-70	4.68E-23	2.21E-09	0.00108489	0.205932	1	0.806835	0.266908	0.0956234	0.0240013	0.00919047	0.00403163	0.00198152	0.00106948
PRT2	7.62646			PRT2	7.34E-172	7.99E-52	3.14E-10	0.00046176	0.140422	0.934678	1	0.437055	0.124181	0.0279592	0.00572119	0.00234097	0.00110914	0.000589146	0.000342439
indel5 ratio	8.05444			indel5	0	9.17E-160	1.18E-48	2.34E-17	2.44E-06	0.0315545	0.710784	1	0.399931	0.0912377	0.0166433	0.00287384	0.0315545	0.246291	0.710784
DEFA1A3 ratio	3.425			DEFA1A3	1.09E-86	2.34E-09	0.208588	0.894103	0.182386	0.0226485	0.208588	0.898172	0.894103	0.464383	0.208588	0.691102	1	0.894103	0.603657
7bp dup ratio	6.28052			7bp dup	0	8.74E-70	9.67E-19	1.30E-05	0.10669	0.964339	0.720921	0.209199	0.0436889	0.0085309	0.10669	0.517008	0.964339	1	0.720921
minimum ratio		1.61316
Sample ID		C0213	6	Combined	5.99E-279	2.91E-85	3.42E-17	9.81E-06	1	0.299564	0.00419314	0.00230776	0.000279611	0.000193309	4.83E-06	1.06E-06	4.71E-08	7.71E-08	3.38E-08
PRT1	6.15578			PRT1	5.70E-94	2.03E-24	5.26E-06	0.113683	1	0.455909	0.0662929	0.00650295	0.000595636	0.000482479	7.63E-05	4.32E-05	2.71E-05	1.84E-05	1.33E-05
PRT2	7.71291			PRT2	3.40E-177	8.75E-54	1.03E-10	0.000259587	0.106169	0.840492	1	0.467369	0.138642	0.0321805	0.0067223	0.00272052	0.00127475	0.000670054	0.000385733
indel5 ratio	1.17385			indel5	0.542127	0.000144912	0.542127	0.0531997	0.542127	0.311267	0.542127	0.614628	0.542127	0.825862	0.542127	0.94385	0.542127	1	0.542127
DEFA1A3 ratio	0			DEFA1A3	1	1	1	1	1	1	1	1	1	1	1	1	1	1	1
7bp dup ratio	0.206357			7bp dup	3.29E-10	6.52E-06	0.00671536	0.359481	1	0.144558	0.00671536	0.0711062	0.359481	0.867706	1	0.550246	0.144558	0.359481	0.702234
minimum ratio		3.33818
Sample ID		C0214	8	Combined	0	1.39E-247	5.02E-65	2.19E-25	3.81E-08	0.464243	1	0.0108778	0.00648219	0.000193017	3.55E-07	4.15E-07	2.66E-06	1.69E-06	2.85E-07
PRT1	7.17445			PRT1	1.67E-145	2.26E-42	2.56E-12	0.000313557	0.209765	1	0.551853	0.117634	0.0169342	0.00760962	0.00141178	0.000620816	0.000314836	0.000177916	0.000109331
PRT2	8.47297			PRT2	1.92E-227	1.97E-72	2.57E-15	1.07E-06	0.00727541	0.301883	1	0.898694	0.408312	0.128039	0.0329201	0.0125695	0.005485	0.00267942	0.00143712
indel5 ratio	7.5377			indel5	0	2.25E-133	4.21E-39	3.29E-13	0.000180311	0.17752	1	0.637388	0.159477	0.0274219	0.00421945	0.0147769	0.17752	0.626831	1
DEFA1A3 ratio	2.26891			DEFA1A3	1.10E-25	0.229435	0.440425	0.0208238	0.229435	1	0.440425	0.229435	0.914174	0.870558	0.440425	0.77572	1	0.764429	0.440425
7bp dup ratio	2.55565			7bp dup	3.27E-37	0.0697467	0.474947	0.0109982	0.0697467	1	0.474947	0.0812222	0.742299	0.957935	0.474947	0.53604	1	0.85537	0.474947
minimum ratio		2.15404
Sample ID		C0215	4	Combined	4.37E-39	7.36E-08	1	0.000529113	4.49E-05	1.16E-08	2.47E-10	3.77E-13	1.21E-14	6.87E-15	3.54E-16	4.65E-16	1.57E-15	1.63E-15	3.62E-15
PRT1	3.93333			PRT1	1.11E-20	0.0114763	1	0.108358	0.00318116	8.77E-05	3.21E-06	1.68E-07	1.24E-08	1.28E-07	1.92E-08	2.90E-08	3.91E-08	4.89E-08	5.80E-08
PRT2	3.8635			PRT2	3.92E-19	0.0295221	1	0.185997	0.0141054	0.000964763	7.70E-05	7.70E-06	9.74E-07	1.23E-07	1.84E-08	2.89E-08	4.02E-08	5.16E-08	6.24E-08
indel5 ratio	0			indel5	1	1	1	1	1	1	1	1	1	1	1	1	1	1	1
DEFA1A3 ratio	0			DEFA1A3	1	1	1	1	1	1	1	1	1	1	1	1	1	1	1
7bp dup ratio	1.01389			7bp dup	1	0.000217262	1	0.0262531	1	0.137193	1	0.291663	1	0.436703	1	0.555028	1	0.646959	1
minimum ratio		1889.95
Sample ID		C0722	6	Combined	2.74E-259	3.20E-38	6.69E-12	0.00113004	1	0.00071938	0.000228861	4.92E-05	3.29E-06	7.37E-05	1.70E-05	1.32E-06	2.47E-06	2.96E-06	1.04E-06
PRT1	5.6267			PRT1	1.48E-71	5.64E-17	0.00136291	0.704196	1	0.175294	0.015173	0.00112247	8.87E-05	0.000112679	1.70E-05	1.15E-05	8.34E-06	6.38E-06	5.07E-06
PRT2	0			PRT2	1	1	1	1	1	1	1	1	1	1	1	1	1	1	1
indel5 ratio	1.98806			indel5	1.83E-16	0.99319	0.00229677	0.0492525	0.99319	0.0773296	0.486555	0.99319	0.223804	0.832586	0.99319	0.35994	1	0.99319	0.486555
DEFA1A3 ratio	4.3308			DEFA1A3	5.25E-160	5.55E-22	0.000177181	0.452835	0.977704	0.316555	0.0633276	0.0428411	0.452835	1	0.977704	0.621925	0.316555	0.452835	0.863577
7bp dup ratio	1.91962			7bp dup	1.87E-13	1	0.0117124	0.0698673	1	0.162793	0.47535	1	0.355048	0.763306	1	0.500292	0.907334	1	0.47535
minimum ratio		884.921
Sample ID		C0723	8	Combined	0	4.77E-127	3.40E-28	8.40E-11	8.50E-05	0.00918517	1	0.638204	0.128062	0.00576468	6.34E-05	4.78E-05	3.55E-05	7.62E-06	8.49E-07
PRT1	7.75514			PRT1	6.77E-180	8.04E-55	5.55E-17	2.22E-06	0.0283968	0.695498	1	0.380558	0.0782821	0.0295903	0.00624525	0.00251473	0.00117222	0.00061311	0.000351336
PRT2	7.92515			PRT2	1.27E-190	9.75E-59	6.12E-12	6.05E-05	0.0522814	0.641838	1	0.554513	0.183709	0.0461017	0.0101571	0.0040163	0.0018361	0.000942356	0.000530539
indel5 ratio	3.88594			indel5	4.68E-145	4.92E-15	0.0835158	0.778198	0.0463505	0.00124912	0.0835158	0.864055	0.778198	0.238669	0.0835158	0.576971	1	0.778198	0.380429
DEFA1A3 ratio	2.41796			DEFA1A3	1.69E-31	0.0697697	0.676268	0.0454326	0.0697697	0.930359	0.676268	0.197685	0.646286	1	0.676268	0.463561	0.930359	0.957647	0.676268
7bp dup ratio	0			7bp dup	1	1	1	1	1	1	1	1	1	1	1	1	1	1	1
minimum ratio		1.5669
Sample ID		C0724	7	Combined	0	2.74E-111	2.66E-27	1.10E-06	0.0143728	1	0.000943469	8.91E-07	4.21E-08	4.50E-09	3.41E-09	2.59E-09	3.85E-09	9.10E-10	1.17E-10
PRT1	5.8872			PRT1	2.99E-82	1.65E-20	9.78E-05	0.297543	1	0.274399	0.0302102	0.00254157	0.000214407	0.00021555	3.31E-05	2.05E-05	1.38E-05	9.93E-06	7.51E-06
PRT2	6.35108			PRT2	7.09E-103	2.27E-27	0.000119813	0.149985	1	0.735911	0.209495	0.0404838	0.00692106	0.00108702	0.000176077	9.40E-05	5.63E-05	3.68E-05	2.56E-05
indel5 ratio	0.750506			indel5	0.0245642	0.000223659	0.0245642	0.78888	0.0245642	0.904368	0.188845	0.596243	0.78888	0.397633	1	0.390712	0.904368	0.78888	0.74157
DEFA1A3 ratio	5.84715			DEFA1A3	0	9.74E-56	2.91E-15	9.12E-05	0.138036	0.914009	0.814928	0.335589	0.104698	0.0305733	0.138036	0.520728	0.914009	1	0.814928
7bp dup ratio	0.176692			7bp dup	6.17E-11	5.09E-07	0.000480789	0.0519222	0.641472	0.906628	0.146591	0.00655165	0.0519222	0.239311	0.641472	1	0.906628	0.47804	0.152726
minimum ratio		69.5759
Sample ID		C0725	7	Combined	0	7.62E-193	3.50E-45	2.45E-14	0.00829943	1	0.00752502	1.88E-05	1.53E-07	1.04E-07	9.12E-08	2.78E-07	8.49E-08	7.43E-09	3.36E-10
PRT1	6.7368			PRT1	6.11E-122	5.29E-34	2.90E-09	0.00684569	0.624022	1	0.294783	0.0433598	0.0050022	0.00276903	0.000474695	0.000229095	0.000126084	7.65E-05	5.00E-05
PRT2	7.41561			PRT2	2.96E-159	2.94E-47	3.71E-09	0.00150356	0.2264	1	0.832979	0.311063	0.0799309	0.0167618	0.00326987	0.00137947	0.000673248	0.000367544	0.00021901
indel5 ratio	6.29741			indel5	0	9.03E-80	1.77E-20	1.16E-05	0.163111	1	0.392846	0.057591	0.0062805	0.0064393	0.163111	0.688805	1	0.761677	0.392846
DEFA1A3 ratio	4.93732			DEFA1A3	1.10E-221	1.31E-33	5.77E-08	0.0433491	0.870242	0.761911	0.243796	0.0585849	0.0433491	0.36855	0.870242	1	0.761911	0.459628	0.243796
7bp dup ratio	2.37756			7bp dup	2.45E-29	0.293766	0.227131	0.00334602	0.293766	0.931643	0.227131	0.293766	1	0.673254	0.293766	0.905624	0.931643	0.535589	0.227131
minimum ratio		120.49
Sample ID		C0728	7	Combined	0	2.47E-158	5.74E-37	1.83E-07	0.0646168	1	0.00264229	1.53E-06	1.17E-09	2.04E-08	4.38E-08	2.32E-08	7.25E-09	1.18E-09	8.47E-11
PRT1	6.23321			PRT1	1.76E-97	1.35E-25	2.18E-06	0.0849536	1	0.532333	0.0843476	0.00868282	0.000816725	0.000624555	9.97E-05	5.51E-05	3.40E-05	2.27E-05	1.61E-05
PRT2	6.59391			PRT2	1.31E-114	2.22E-31	1.75E-05	0.073821	0.940608	1	0.353657	0.0778589	0.0143943	0.00239023	0.000400675	0.000200327	0.000113621	7.08E-05	4.73E-05
indel5 ratio	5.81818			indel5	0	9.46E-63	6.39E-15	0.00115909	0.587985	0.768031	0.138586	0.0135509	0.00119882	0.0875045	0.587985	1	0.768031	0.371992	0.138586
DEFA1A3 ratio	5.22828			DEFA1A3	8.00E-255	4.63E-40	5.14E-10	0.00879154	0.618928	0.965618	0.411246	0.114259	0.028869	0.158959	0.618928	1	0.965618	0.688445	0.411246
7bp dup ratio	1.433			7bp dup	0.00151723	0.0625766	0.00151723	0.951259	0.0625766	0.839682	0.515211	0.484355	0.951259	0.326279	1	0.698408	0.839682	0.951259	0.646367
minimum ratio		15.4758
Sample ID		C0731	6	Combined	7.87329e-315	3.70E-65	1.99E-11	0.000872572	1	0.000280815	2.42E-07	3.38E-09	9.98E-09	4.84E-09	3.59E-10	3.54E-11	5.48E-12	4.08E-12	1.64E-11
PRT1	5.51198			PRT1	4.66E-67	1.68E-15	0.00406132	1	0.993712	0.144987	0.011392	0.000801438	6.18E-05	8.77E-05	1.31E-05	9.26E-06	6.97E-06	5.48E-06	4.46E-06
PRT2	5.75365			PRT2	1.30E-76	1.35E-18	0.00760582	0.629208	1	0.329957	0.0590851	0.00871052	0.00127456	0.000179109	2.72E-05	1.76E-05	1.23E-05	9.15E-06	7.09E-06
indel5 ratio	1.07749			indel5	1	2.10E-05	1	0.0109485	1	0.091956	1	0.23945	1	0.39667	1	0.532923	1	0.641708	1
DEFA1A3 ratio	4.36326			DEFA1A3	4.75E-163	1.54E-22	0.000123718	0.41653	1	0.339036	0.069251	0.0355496	0.41653	0.981053	1	0.65389	0.339036	0.41653	0.831797
7bp dup ratio	0.203394			7bp dup	2.72E-10	4.99E-06	0.00516256	0.30218	1	0.187098	0.00516256	0.0565618	0.30218	0.78721	1	0.619431	0.187098	0.30218	0.61964
minimum ratio		1146.04
Sample ID		C0735	6	Combined	1.56E-292	1.96E-62	2.96E-10	0.000587422	1	6.15E-05	2.51E-07	1.87E-08	4.89E-08	5.60E-09	5.41E-10	1.77E-11	7.93E-12	9.64E-12	4.20E-11
PRT1	5.54966			PRT1	1.61E-68	5.60E-16	0.00286135	0.896331	1	0.154825	0.0125502	0.000897235	6.98E-05	9.54E-05	1.43E-05	9.95E-06	7.40E-06	5.77E-06	4.66E-06
PRT2	5.87028			PRT2	1.86E-81	3.41E-20	0.00354749	0.484133	1	0.381479	0.0741966	0.0114674	0.00172258	0.00024667	3.79E-05	2.35E-05	1.59E-05	1.15E-05	8.73E-06
indel5 ratio	1.01517			indel5	1	5.52E-06	1	0.00332683	1	0.0336381	1	0.101488	1	0.188261	1	0.276231	1	0.356776	1
DEFA1A3 ratio	4.04775			DEFA1A3	1.06E-134	1.89E-17	0.00288287	0.763572	0.696101	0.156095	0.0265901	0.168086	0.763572	0.997382	0.696101	0.35502	0.339392	0.763572	1
7bp dup ratio	0.206883			7bp dup	3.41E-10	6.85E-06	0.00704338	0.370944	1	0.137993	0.00704338	0.0741138	0.370944	0.883097	1	0.538621	0.137993	0.370944	0.718287
minimum ratio		1702.35
Sample ID		C0738	10	Combined	0	0	1.46E-100	1.64E-41	2.63E-19	4.17E-11	4.49E-06	0.206938	1	0.0521468	0.000368966	3.76E-05	8.84E-05	0.000147945	4.97E-05
PRT1	9.87107			PRT1	0	4.26E-114	7.97E-41	8.91E-19	1.04E-08	0.00062232	0.0985465	0.719871	1	0.547696	0.233334	0.0958707	0.0415332	0.0193708	0.00973902
PRT2	9.79876			PRT2	0	1.21E-111	2.05E-25	2.73E-12	6.02E-06	0.00791665	0.230412	0.853596	1	0.610854	0.252543	0.102779	0.0443681	0.0206844	0.0104126
indel5 ratio	4.24949			indel5	1.97E-184	1.88E-21	0.00391066	1	0.192384	0.00806762	0.00391066	0.33056	1	0.634396	0.192384	0.124586	0.6162	1	0.824971
DEFA1A3 ratio	7.31153			DEFA1A3	0	3.03E-103	2.71E-32	4.75E-12	8.87E-05	0.0581289	0.604413	1	0.704173	0.333207	0.132601	0.0497454	0.0581289	0.26001	0.604413
7bp dup ratio	3.86276			7bp dup	2.72E-124	8.64E-14	0.0589631	1	0.172837	0.0127172	0.0589631	0.717402	1	0.519225	0.172837	0.433862	0.943244	1	0.691705
minimum ratio		4.83236
Sample ID		C0739	8	Combined	0	2.14E-85	2.37E-30	3.13E-06	0.00470822	0.778447	1	0.00292196	0.0114509	0.013341	0.0110707	0.0101319	0.000994682	0.00139137	0.000276848
PRT1	7.56097			PRT1	6.31E-168	2.05E-50	2.85E-15	1.53E-05	0.0703702	0.973373	1	0.310057	0.0561529	0.0221951	0.00447305	0.00184667	0.00088269	0.000472736	0.000276848
PRT2	0			PRT2	1	1	1	1	1	1	1	1	1	1	1	1	1	1	1
indel5 ratio	1.59262			indel5	5.23E-06	0.0703838	1.47E-05	1	0.0703838	0.424576	0.695741	0.126261	1	0.44778	0.732514	0.889089	0.424576	1	0.695741
DEFA1A3 ratio	4.98423			DEFA1A3	7.10E-227	1.29E-34	2.77E-08	0.0338741	0.82578	0.790076	0.264033	0.0648382	0.0338741	0.323719	0.82578	1	0.790076	0.488908	0.264033
7bp dup ratio	1.5569			7bp dup	2.16E-05	0.186541	0.000332371	0.975529	0.186541	0.386338	0.882136	0.186541	0.975529	0.671959	0.663031	1	0.544369	0.975529	0.882136
minimum ratio		1.28461
Sample ID		C0741	7	Combined	0	1.43E-108	4.14E-24	2.10E-06	0.285928	1	0.0520337	0.000515046	2.94E-06	1.07E-06	1.45E-07	6.14E-08	1.96E-08	5.46E-09	1.46E-09
PRT1	6.53842			PRT1	6.81E-112	1.84E-30	5.61E-08	0.0249049	0.982192	1	0.22788	0.0288635	0.00305274	0.00189899	0.00031571	0.000160133	9.19E-05	5.78E-05	3.90E-05
PRT2	6.92166			PRT2	1.39E-131	2.28E-37	7.12E-07	0.0169992	0.550951	1	0.486566	0.130133	0.0271097	0.00489996	0.000866858	0.000401115	0.000212851	0.000125175	7.97E-05
indel5 ratio	0			indel5	1	1	1	1	1	1	1	1	1	1	1	1	1	1	1
DEFA1A3 ratio	5.31886			DEFA1A3	1.29E-265	3.43E-42	1.04E-10	0.00495559	0.528382	1	0.469286	0.137123	0.0355557	0.114957	0.528382	0.956454	1	0.754391	0.469286
7bp dup ratio	-1			7bp dup	1	1	1	1	1	1	1	1	1	1	1	1	1	1	1
minimum ratio		3.49738
Sample ID		C0743	6	Combined	1.13E-234	1.84E-45	1.11E-13	5.08E-08	1	0.0487056	0.000269572	0.000111093	2.21E-06	1.29E-07	4.29E-09	3.19E-09	1.34E-09	5.46E-10	5.95E-12
PRT1	6.26886			PRT1	4.07E-99	3.81E-26	1.45E-06	0.0741317	1	0.572459	0.0944465	0.0099467	0.000947541	0.00070613	0.000113184	6.19E-05	3.78E-05	2.51E-05	1.77E-05
PRT2	5.85931			PRT2	5.38E-81	4.85E-20	0.00381507	0.496399	1	0.376219	0.0725951	0.0111689	0.00167345	0.000239197	3.67E-05	2.29E-05	1.55E-05	1.13E-05	8.55E-06
indel5 ratio	2.3356			indel5	2.20E-30	0.566917	0.0478697	0.000127004	0.566917	0.578213	0.0478697	0.566917	0.910813	0.287279	0.566917	1	0.578213	0.566917	0.0478697
DEFA1A3 ratio	2.2065			DEFA1A3	2.01E-23	0.347595	0.358832	0.0149443	0.347595	0.984711	0.358832	0.347595	1	0.791168	0.358832	0.905189	0.984711	0.672282	0.358832
7bp dup ratio	0.508565			7bp dup	0.000230438	1	0.000230438	0.143325	1	0.0782693	0.451049	1	0.30135	0.663623	1	0.490407	0.788023	1	0.451049
minimum ratio		20.5315
Sample ID		C0744	8	Combined	5.03E-223	4.76E-45	2.30E-14	0.000186167	0.000120689	0.155043	1	0.0167189	0.00213424	0.00366875	0.00189244	0.000792401	7.74E-05	0.000216643	0.00018278
PRT1	7.02259			PRT1	4.13E-137	2.21E-39	3.17E-11	0.000948091	0.310518	1	0.439869	0.0819104	0.010869	0.00521085	0.000938937	0.00042533	0.000221514	0.000128155	8.04E-05
PRT2	0			PRT2	1	1	1	1	1	1	1	1	1	1	1	1	1	1	1
indel5 ratio	3.18786			indel5	9.59E-83	4.94E-06	1	0.0714203	0.000891822	0.123933	1	0.452067	0.0714203	0.419969	1	0.700628	0.26159	0.614862	1
DEFA1A3 ratio	0			DEFA1A3	1	1	1	1	1	1	1	1	1	1	1	1	1	1	1
7bp dup ratio	1.53676			7bp dup	4.62E-05	0.158515	0.000264034	1	0.158515	0.455023	0.826888	0.164223	1	0.609763	0.733088	0.967165	0.485899	1	0.826888
minimum ratio		6.44983
Sample ID		C0745	8	Combined	0	2.64E-131	2.93E-36	1.31E-14	4.84E-08	0.000639059	1	0.0469658	0.0146887	0.000406768	6.06E-05	3.22E-05	6.08E-06	6.89E-07	4.07E-07
PRT1	8.53641			PRT1	5.89E-232	3.78E-74	1.62E-24	4.15E-10	0.000490552	0.152957	1	0.971255	0.361816	0.130615	0.0342425	0.0130517	0.00567384	0.00275899	0.00147276
PRT2	7.45828			PRT2	9.18E-162	3.68E-48	2.30E-09	0.00120486	0.208677	1	0.875376	0.337228	0.088388	0.0187969	0.00370141	0.00155124	0.000752328	0.000408359	0.000242073
indel5 ratio	3.48677			indel5	2.75E-107	2.36E-09	0.594479	0.268974	0.00586842	0.00737695	0.594479	0.887926	0.268974	0.0645648	0.594479	1	0.667066	0.268974	0.594479
DEFA1A3 ratio	2.39161			DEFA1A3	2.02E-30	0.0892354	0.640519	0.0402404	0.0892354	0.96759	0.640519	0.178978	0.707283	1	0.640519	0.52335	0.96759	0.942271	0.640519
7bp dup ratio	1.62455			7bp dup	1.32E-06	0.296574	0.000681867	0.793565	0.296574	0.192393	0.9861	0.296574	0.793565	0.843448	0.412679	1	0.724905	0.793565	0.9861
minimum ratio		21.2921
Sample ID		C0747	7	Combined	0	2.25E-125	2.49E-28	9.86E-12	0.0265705	1	0.0750008	0.000344059	3.64E-05	2.24E-06	1.73E-07	2.84E-07	1.45E-07	2.59E-08	2.52E-09
PRT1	6.75083			PRT1	1.15E-122	2.93E-34	2.34E-09	0.00623258	0.603745	1	0.300388	0.0446736	0.00518718	0.00284932	0.00048958	0.000235492	0.000129234	7.82E-05	5.11E-05
PRT2	7.14601			PRT2	7.68E-144	9.88E-42	6.97E-08	0.00583135	0.372459	1	0.615903	0.190537	0.0434683	0.00837921	0.00154586	0.000683424	0.000348268	0.000197657	0.000121924
indel5 ratio	2.56488			indel5	6.71E-42	0.109843	0.212669	0.00102703	0.109843	1	0.212669	0.109843	0.926561	0.742794	0.212669	0.733133	1	0.579946	0.212669
DEFA1A3 ratio	5.52289			DEFA1A3	9.22E-291	3.31E-47	2.23E-12	0.00117905	0.334155	1	0.592129	0.195574	0.0540963	0.0491492	0.334155	0.79167	1	0.863441	0.592129
7bp dup ratio	1.071			7bp dup	0.962966	0.000639737	0.962966	0.0670105	0.962966	0.299131	0.962966	0.562834	0.962966	0.767973	0.962966	0.908274	0.962966	1	0.962966
minimum ratio		13.3332
Sample ID		C0748	7	Combined	0	3.23E-120	9.65E-29	7.81E-08	0.00548985	1	0.00168271	2.27E-06	1.22E-07	2.85E-07	2.08E-07	4.17E-08	3.31E-08	3.75E-09	3.47E-10
PRT1	6.39199			PRT1	7.34E-105	4.43E-28	3.39E-07	0.0458418	1	0.740366	0.141024	0.0161153	0.0016072	0.00109938	0.00017905	9.45E-05	5.61E-05	3.63E-05	2.51E-05
PRT2	7.24196			PRT2	3.06E-149	1.16E-43	2.50E-08	0.00363127	0.313053	1	0.684171	0.225945	0.0537097	0.0106593	0.0020046	0.000870719	0.000436644	0.000244293	0.000148795
indel5 ratio	0.758771			indel5	0.0302426	0.000120169	0.0302426	0.729859	0.0302426	0.94705	0.150002	0.657184	0.729859	0.450396	1	0.331005	0.94705	0.729859	0.800326
DEFA1A3 ratio	5.21826			DEFA1A3	1.21E-253	7.87E-40	6.08E-10	0.00931223	0.626618	0.957325	0.403457	0.111489	0.0280914	0.163865	0.626618	1	0.957325	0.678371	0.403457
7bp dup ratio	0.174681			7bp dup	5.65E-11	4.36E-07	0.000404729	0.0451334	0.604736	0.973571	0.188323	0.00557012	0.0451334	0.215311	0.604736	1	0.973571	0.558044	0.188323
minimum ratio		182.154
Sample ID		C0752	6	Combined	9.75E-168	1.29E-34	1.88E-07	0.00183341	1	0.0107016	8.90E-05	8.36E-06	4.55E-08	6.58E-09	4.83E-10	1.42E-10	5.29E-11	6.37E-11	4.52E-12
PRT1	5.44383			PRT1	1.55E-64	9.77E-15	0.00623534	1	0.809065	0.10628	0.00790513	0.000540765	4.12E-05	6.25E-05	9.30E-06	6.75E-06	5.19E-06	4.15E-06	3.43E-06
PRT2	5.9063			PRT2	5.57E-83	1.07E-20	0.00278987	0.445703	1	0.399414	0.079755	0.0125146	0.00189595	0.000273157	4.21E-05	2.58E-05	1.73E-05	1.24E-05	9.35E-06
indel5 ratio	2.13291			indel5	9.11E-22	1	0.00875234	0.00332811	1	0.203965	0.114182	1	0.471458	0.311511	1	0.657666	0.476464	1	0.114182
DEFA1A3 ratio	0			DEFA1A3	1	1	1	1	1	1	1	1	1	1	1	1	1	1	1
7bp dup ratio	0			7bp dup	1	1	1	1	1	1	1	1	1	1	1	1	1	1	1
minimum ratio		93.4441
Sample ID		C0755	4	Combined	1.03E-99	1.67E-06	1	2.59E-07	3.14E-11	1.24E-09	1.58E-11	4.99E-15	5.30E-17	1.25E-14	3.89E-16	3.20E-16	1.46E-15	1.31E-14	2.37E-14
PRT1	2.71883			PRT1	0.00364531	1	0.012786	8.33E-05	9.51E-07	2.17E-08	9.07E-10	6.22E-11	6.36E-12	5.53E-10	9.51E-11	3.15E-10	7.64E-10	1.51E-09	2.58E-09
PRT2	4.12031			PRT2	1.09E-24	0.00172909	1	0.340825	0.0342019	0.00265819	0.000223193	2.26E-05	2.82E-06	3.53E-07	5.23E-08	7.09E-08	8.83E-08	1.04E-07	1.17E-07
indel5 ratio	2.99916			indel5	7.05E-69	0.000252513	0.964315	0.0258335	0.000252513	0.424234	0.964315	0.229321	0.108523	0.850131	0.964315	0.421158	0.424234	1	0.964315
DEFA1A3 ratio	0			DEFA1A3	1	1	1	1	1	1	1	1	1	1	1	1	1	1	1
7bp dup ratio	0.34967			7bp dup	4.41E-07	0.0456144	0.968324	0.00422062	0.0456144	0.607445	0.968324	0.184775	0.324442	0.898346	0.968324	0.40632	0.607445	1	0.968324
minimum ratio		599475
Sample ID		C0766	8	Combined	0	1.32E-91	1.49E-21	3.59E-08	2.80E-07	0.192736	1	0.00191545	4.54E-05	0.000163065	5.34E-06	6.04E-07	7.57E-08	1.47E-07	6.20E-08
PRT1	6.704			PRT1	2.98E-120	2.09E-33	4.77E-09	0.00851404	0.673797	1	0.282174	0.0404591	0.00459832	0.00259256	0.000442097	0.000215054	0.00011916	7.27E-05	4.78E-05
PRT2	7.67512			PRT2	7.45E-175	6.35E-53	1.68E-10	0.000334309	0.120048	0.880661	1	0.453785	0.132082	0.0302496	0.00626174	0.00254606	0.00119871	0.000632944	0.000365892
indel5 ratio	2.98462			indel5	7.16E-68	0.000324699	0.928628	0.0232038	0.000324699	0.44776	0.928628	0.210924	0.120303	0.863708	0.928628	0.392072	0.44776	1	0.928628
DEFA1A3 ratio	2.69278			DEFA1A3	8.38E-44	0.00313049	1	0.153459	0.0108744	0.456488	1	0.505269	0.175226	0.777058	1	0.691342	0.456488	0.900496	1
7bp dup ratio	1.59482			7bp dup	4.62E-06	0.240575	0.000491812	0.870762	0.240575	0.263132	0.937856	0.240575	0.870762	0.761353	0.510672	1	0.637122	0.870762	0.937856
minimum ratio		5.18846
Sample ID		C0786	5	Combined	1.34E-278	8.26E-34	7.51E-05	1	5.23E-05	3.31E-07	8.13E-06	1.42E-05	2.37E-06	3.89E-07	4.55E-08	4.02E-07	7.74E-07	7.64E-07	1.50E-07
PRT1	4.88909			PRT1	1.32E-45	4.43E-09	0.148585	1	0.181654	0.0113434	0.000581019	3.33E-05	2.37E-06	6.63E-06	9.67E-07	8.90E-07	8.23E-07	7.64E-07	7.12E-07
PRT2	0			PRT2	1	1	1	1	1	1	1	1	1	1	1	1	1	1	1
indel5 ratio	3.80853			indel5	2.77E-137	8.05E-14	0.137266	0.676721	0.0324148	0.000808896	0.137266	0.946615	0.676721	0.181111	0.137266	0.705579	1	0.676721	0.299828
DEFA1A3 ratio	3.55304			DEFA1A3	1.10E-95	8.53E-11	0.110104	1	0.265336	0.03631	0.110104	0.763831	1	0.611607	0.265336	0.516252	0.947346	1	0.759546
7bp dup ratio	0.669657			7bp dup	0.0226314	0.0183705	0.0226314	1	0.0226314	0.671825	0.626699	0.398109	1	0.358679	0.873848	0.838142	0.671825	1	0.626699
minimum ratio		13315.4
Sample ID		C0829	8	Combined	0	0	6.43E-104	5.05E-34	6.81E-10	0.052744	1	0.0257443	3.79E-05	2.67E-08	1.40E-09	6.35E-08	6.70E-07	8.49E-07	2.89E-07
PRT1	8.5338			PRT1	9.00E-232	4.43E-74	1.72E-24	4.28E-10	0.000497781	0.153798	1	0.967932	0.359786	0.129856	0.034016	0.0129662	0.00563751	0.00274182	0.00146388
PRT2	7.14384			PRT2	1.02E-143	1.09E-41	7.13E-08	0.00589348	0.373909	1	0.61446	0.189814	0.0432638	0.00833438	0.00153694	0.000679759	0.000346529	0.000196735	0.000121391
indel5 ratio	7.42342			indel5	0	7.23E-128	3.86E-37	2.23E-12	0.00040837	0.235953	1	0.542687	0.123606	0.0201058	0.00299489	0.0245423	0.235953	0.707724	1
DEFA1A3 ratio	6.00806			DEFA1A3	0	3.03E-60	8.09E-17	2.16E-05	0.079499	0.804521	0.89493	0.416031	0.138898	0.0421122	0.079499	0.384283	0.804521	1	0.89493
7bp dup ratio	6.46552			7bp dup	0	6.68E-76	7.55E-21	1.87E-06	0.0506916	0.812177	0.817541	0.279013	0.0637603	0.0130794	0.0506916	0.343328	0.812177	1	0.817541
minimum ratio		18.9595
Sample ID		C0835	8	Combined	0	2.93E-180	3.03E-44	2.61E-16	0.000132898	0.61736	1	0.348325	0.00306434	0.000288875	1.69E-05	2.05E-05	7.79E-06	2.99E-06	8.25E-07
PRT1	7.78064			PRT1	1.70E-181	2.07E-55	3.27E-17	1.71E-06	0.0251305	0.664666	1	0.391262	0.0818907	0.0308036	0.00654235	0.00262662	0.00122062	0.00063655	0.000363772
PRT2	7.88669			PRT2	3.74E-188	7.97E-58	1.03E-11	7.91E-05	0.05958	0.674612	1	0.537238	0.174371	0.0431293	0.00940839	0.00373443	0.00171441	0.000883542	0.000499367
indel5 ratio	1.15224			indel5	0.697841	0.000100306	0.697841	0.0403471	0.697841	0.258034	0.697841	0.544947	0.697841	0.770233	0.697841	0.91525	0.697841	1	0.697841
DEFA1A3 ratio	6.00826			DEFA1A3	0	2.99E-60	8.06E-17	2.16E-05	0.0794433	0.80439	0.895037	0.416145	0.138949	0.0421296	0.0794433	0.384134	0.80439	1	0.895037
7bp dup ratio	0.790564			7bp dup	0.219104	8.12E-06	0.219104	0.302877	0.219104	0.907793	0.219104	1	0.302877	0.917016	0.676285	0.81492	0.907793	0.727239	0.995457
minimum ratio		1.6198
Sample ID		C0845	7	Combined	0	8.96E-201	1.35E-52	1.14E-18	0.000104727	1	0.217166	0.00716449	0.00016006	1.40E-06	3.04E-09	6.41E-08	1.11E-07	4.64E-08	8.54E-09
PRT1	7.18385			PRT1	4.95E-146	1.46E-42	2.18E-12	0.000292436	0.204636	1	0.559832	0.120364	0.0174176	0.0077976	0.00144936	0.000636229	0.000322141	0.000181788	0.000111572
PRT2	7.14301			PRT2	1.13E-143	1.13E-41	7.19E-08	0.00591743	0.374465	1	0.613908	0.189538	0.0431857	0.00831729	0.00153353	0.000678362	0.000345866	0.000196383	0.000121188
indel5 ratio	7.21022			indel5	0	7.00E-118	1.37E-33	6.98E-11	0.00177373	0.392782	1	0.407583	0.0786484	0.0116121	0.00177373	0.060973	0.392782	0.879277	1
DEFA1A3 ratio	0			DEFA1A3	1	1	1	1	1	1	1	1	1	1	1	1	1	1	1
7bp dup ratio	2.38274			7bp dup	1.50E-29	0.284782	0.233543	0.00348073	0.284782	0.940988	0.233543	0.284782	1	0.685186	0.284782	0.900073	0.940988	0.546771	0.233543
minimum ratio		4.60478
Sample ID		C0846	10	Combined	0	0	9.39E-137	3.35E-60	4.28E-28	4.84E-13	0.000150992	0.26396	1	0.196303	0.0694687	0.0077582	0.00458283	0.00973078	0.0124667
PRT1	8.94319			PRT1	9.18E-262	1.86E-85	4.36E-29	1.68E-12	2.70E-05	0.0369249	0.588575	1	0.53439	0.205012	0.0613678	0.0233981	0.0100049	0.00475068	0.00246975
PRT2	12.7572			PRT2	0	1.07E-229	2.34E-57	2.94E-31	1.45E-17	5.76E-10	1.26E-05	0.0039048	0.0962806	0.499369	0.998771	1	0.70849	0.431543	0.248264
indel5 ratio	8.28928			indel5	0	1.37E-172	2.17E-53	1.77E-19	2.36E-07	0.0107337	0.478981	1	0.506922	0.133771	0.0267002	0.00487092	0.0107337	0.123796	0.478981
DEFA1A3 ratio	3.12616			DEFA1A3	2.06E-67	2.06E-06	0.623589	0.563238	0.0680818	0.0311572	0.623589	0.993044	0.563238	0.210568	0.623589	1	0.884845	0.563238	0.623589
7bp dup ratio	0			7bp dup	1	1	1	1	1	1	1	1	1	1	1	1	1	1	1
minimum ratio		3.78846
Sample ID		C0847	7	Combined	0	1.23E-231	3.93E-54	2.01E-13	0.0377513	1	0.00577359	1.48E-06	4.51E-10	6.51E-09	5.69E-08	9.94E-08	2.76E-08	2.70E-09	1.48E-10
PRT1	6.94193			PRT1	9.57E-133	7.88E-38	1.17E-10	0.00167965	0.380143	1	0.391505	0.0680428	0.00866389	0.00431316	0.000765813	0.000352816	0.000186506	0.000109317	6.94E-05
PRT2	6.73912			PRT2	5.42E-122	5.61E-34	4.36E-06	0.0390516	0.74619	1	0.405845	0.097137	0.018897	0.00325361	0.000557978	0.00026914	0.000148052	8.98E-05	5.87E-05
indel5 ratio	5.72289			indel5	0	1.30E-59	6.34E-14	0.00251381	0.693558	0.68483	0.107642	0.00981654	0.00251381	0.131559	0.693558	1	0.68483	0.305971	0.107642
DEFA1A3 ratio	5.40681			DEFA1A3	2.55E-276	2.53E-44	2.04E-11	0.00269866	0.435385	1	0.517531	0.159178	0.0423954	0.0802568	0.435385	0.883085	1	0.798543	0.517531
7bp dup ratio	5.9305			7bp dup	0	5.77E-59	4.10E-15	0.000308713	0.301831	1	0.446697	0.0983797	0.0177001	0.0300724	0.301831	0.812148	1	0.769601	0.446697
minimum ratio		26.4891
Sample ID		C0848	7	Combined	0	1.06E-118	1.89E-26	9.50E-10	0.192274	1	0.000751954	2.26E-06	2.87E-08	1.60E-08	2.02E-09	7.84E-09	3.57E-09	4.66E-10	1.97E-11
PRT1	6.02472			PRT1	3.65E-88	1.77E-22	2.25E-05	0.183512	1	0.353808	0.0447445	0.00406146	0.000356681	0.000320023	4.99E-05	2.94E-05	1.91E-05	1.34E-05	9.84E-06
PRT2	6.24902			PRT2	3.91E-98	9.07E-26	0.000254146	0.194718	1	0.635057	0.165842	0.0304462	0.00504969	0.000776157	0.000124103	6.83E-05	4.19E-05	2.79E-05	1.98E-05
indel5 ratio	6.07679			indel5	0	1.18E-71	8.79E-18	0.000118595	0.342081	1	0.269855	0.0324636	0.00319046	0.0254331	0.342081	0.934981	1	0.612421	0.269855
DEFA1A3 ratio	2.102			DEFA1A3	6.75E-20	0.577636	0.227798	0.00787886	0.577636	0.835762	0.227798	0.577636	0.999033	0.593382	0.577636	1	0.835762	0.577636	0.227798
7bp dup ratio	2.44471			7bp dup	3.41E-32	0.182726	0.309556	0.00534066	0.182726	1	0.309556	0.182726	0.939756	0.799664	0.309556	0.78423	1	0.66303	0.309556
minimum ratio		5.20091
Sample ID		C0849	7	Combined	9.79E-272	1.89E-84	1.24E-18	1.52E-06	0.0101596	1	0.0134175	0.0170025	4.68E-05	4.24E-05	4.52E-07	2.41E-07	5.22E-08	1.84E-08	9.54E-09
PRT1	6.95897			PRT1	1.16E-133	3.72E-38	8.87E-11	0.00148987	0.364366	1	0.401166	0.0707343	0.0090844	0.00448579	0.000798912	0.00036673	0.000193244	0.000112951	7.15E-05
PRT2	7.03273			PRT2	1.38E-137	1.68E-39	2.28E-07	0.0100748	0.455041	1	0.545833	0.156697	0.0341138	0.00636152	0.00114844	0.00051916	0.000269885	0.000155889	9.77E-05
indel5 ratio	1.2461			indel5	0.205259	0.000538361	0.205259	0.137908	0.205259	0.57984	0.205259	0.894884	0.205259	1	0.349455	0.992064	0.57984	0.94018	0.76773
DEFA1A3 ratio	0			DEFA1A3	1	1	1	1	1	1	1	1	1	1	1	1	1	1	1
7bp dup ratio	0.773143			7bp dup	0.167676	3.16E-05	0.167676	0.412929	0.167676	0.968674	0.167676	0.962808	0.412929	0.835343	0.79095	0.717314	0.968674	0.62545	1
minimum ratio		58.815
Sample ID		C0850	5	Combined	2.09E-240	4.09E-31	1.19E-08	1	6.82E-05	6.91E-08	1.82E-08	2.24E-10	3.00E-11	3.03E-12	1.90E-14	1.93E-13	1.98E-13	4.20E-13	1.63E-13
PRT1	4.42752			PRT1	3.60E-32	2.85E-05	1	0.742154	0.0496536	0.00194189	8.06E-05	4.27E-06	3.02E-07	1.53E-06	2.23E-07	2.57E-07	2.83E-07	3.01E-07	3.14E-07
PRT2	4.93544			PRT2	5.45E-47	2.00E-09	0.2698	1	0.322242	0.0449457	0.00501639	0.000573019	7.38E-05	9.45E-06	1.38E-06	1.24E-06	1.13E-06	1.04E-06	9.55E-07
indel5 ratio	3.9839			indel5	3.53E-155	1.26E-16	0.0433819	0.936606	0.0746853	0.00223781	0.0433819	0.765847	0.936606	0.344508	0.0746853	0.442309	1	0.936606	0.521992
DEFA1A3 ratio	1.36822			DEFA1A3	0.00169054	0.178746	0.00169054	1	0.178746	0.692539	0.744037	0.374982	1	0.558329	0.89613	0.883931	0.692539	1	0.744037
7bp dup ratio	1.57249			7bp dup	1.15E-05	0.206748	0.000389132	0.931631	0.206748	0.330612	0.904289	0.206748	0.931631	0.706805	0.596428	1	0.580158	0.931631	0.904289
minimum ratio		14663.9
Sample ID		C0851	7	Combined	0	5.67E-102	1.58E-25	4.16E-08	0.255058	1	0.015253	0.000481287	8.71E-06	6.75E-06	2.10E-05	8.26E-05	6.06E-05	1.90E-05	3.01E-06
PRT1	6.17786			PRT1	5.76E-95	9.41E-25	4.10E-06	0.104687	1	0.476322	0.0709601	0.00705589	0.000651116	0.000518719	8.22E-05	4.62E-05	2.89E-05	1.95E-05	1.40E-05
PRT2	0			PRT2	1	1	1	1	1	1	1	1	1	1	1	1	1	1	1
indel5 ratio	6.2521			indel5	0	4.51E-78	6.50E-20	1.90E-05	0.19067	1	0.362809	0.0509911	0.00543734	0.0085987	0.19067	0.734688	1	0.727332	0.362809
DEFA1A3 ratio	2.11518			DEFA1A3	2.50E-20	0.543625	0.240772	0.00850925	0.543625	0.853181	0.240772	0.543625	1	0.614818	0.543625	0.988873	0.853181	0.543625	0.240772
7bp dup ratio	0			7bp dup	1	1	1	1	1	1	1	1	1	1	1	1	1	1	1
minimum ratio		3.92068
Sample ID		C0854	5	Combined	6.11E-221	8.02E-29	0.000107899	1	0.00104919	0.000112099	3.23E-06	2.75E-05	2.20E-05	5.83E-07	7.56E-08	4.03E-08	2.17E-07	4.77E-07	2.45E-07
PRT1	0			PRT1	1	1	1	1	1	1	1	1	1	1	1	1	1	1	1
PRT2	4.53656			PRT2	4.94E-35	5.62E-06	0.947372	1	0.172716	0.0174893	0.00165919	0.000175672	2.20E-05	2.76E-06	4.04E-07	4.40E-07	4.63E-07	4.77E-07	4.84E-07
indel5 ratio	4.25551			indel5	4.00E-185	1.44E-21	0.00368536	1	0.196563	0.00831283	0.00368536	0.323422	1	0.642855	0.196563	0.120654	0.608078	1	0.832861
DEFA1A3 ratio	0			DEFA1A3	1	1	1	1	1	1	1	1	1	1	1	1	1	1	1
7bp dup ratio	0.682654			7bp dup	0.0309041	0.00991518	0.0309041	1	0.0309041	0.771048	0.527849	0.483302	1	0.327832	0.953011	0.759197	0.771048	1	0.606892
minimum ratio		953.121
Sample ID		C0855	7	Combined	0	6.28E-163	1.95E-40	1.68E-13	0.000837129	1	0.011569	0.000586998	1.00E-05	6.09E-06	2.49E-06	2.84E-06	6.87E-07	7.12E-08	2.09E-08
PRT1	7.38613			PRT1	1.36E-157	1.07E-46	6.68E-14	6.29E-05	0.118452	1	0.76952	0.200299	0.0325682	0.0135538	0.0026272	0.00111357	0.000545887	0.00029922	0.000178946
PRT2	7.64759			PRT2	3.71E-173	2.67E-52	2.39E-10	0.000401503	0.13121	0.910906	1	0.444215	0.127538	0.0289276	0.00594896	0.00242743	0.00114693	0.000607635	0.000352345
indel5 ratio	0.842553			indel5	0.169	5.77E-08	0.169	0.151229	0.169	0.800732	0.169	1	0.169	0.93967	0.499895	0.830942	0.800732	0.731294	0.955661
DEFA1A3 ratio	5.72393			DEFA1A3	1.2727e-316	2.14E-52	4.10E-14	0.000262074	0.206181	1	0.758797	0.286281	0.0851031	0.0242096	0.206181	0.648255	1	0.996751	0.758797
7bp dup ratio	0.18353			7bp dup	8.89E-11	9.12E-07	0.000903032	0.0861629	0.792634	0.703009	0.0601153	0.0118167	0.0861629	0.35009	0.792634	1	0.703009	0.275395	0.234124
minimum ratio		86.4378
Sample ID		C0856	4	Combined	4.29E-44	1.05E-19	1	3.49E-06	0.000105185	3.43E-09	6.80E-10	3.66E-13	3.29E-14	1.02E-14	8.94E-16	7.66E-16	3.14E-15	2.58E-15	6.27E-15
PRT1	3.96991			PRT1	1.85E-21	0.00772086	1	0.123026	0.00380556	0.000107137	3.94E-06	2.06E-07	1.51E-08	1.48E-07	2.21E-08	3.26E-08	4.33E-08	5.36E-08	6.30E-08
PRT2	4.06141			PRT2	2.32E-23	0.0034664	1	0.294796	0.0276398	0.00208115	0.000172424	1.74E-05	2.18E-06	2.72E-07	4.05E-08	5.67E-08	7.24E-08	8.68E-08	9.96E-08
indel5 ratio	0			indel5	1	1	1	1	1	1	1	1	1	1	1	1	1	1	1
DEFA1A3 ratio	0.908462			DEFA1A3	1	8.89E-12	1	0.00197904	1	0.0667976	1	0.22581	1	0.394345	1	0.532039	1	0.636047	1
7bp dup ratio	1.05087			7bp dup	1	0.000439428	1	0.0486501	1	0.230275	1	0.453238	1	0.639913	1	0.777071	1	0.873623	1
minimum ratio		9507.05
Sample ID		C0857	8	Combined	0	4.31E-185	8.33E-55	8.65E-17	1.17E-06	0.0105745	1	0.00642899	0.0033676	8.91E-05	1.99E-06	8.50E-06	1.47E-06	9.86E-07	3.56E-07
PRT1	7.7373			PRT1	8.84E-179	2.07E-54	8.02E-17	2.66E-06	0.0309179	0.717793	1	0.373287	0.0758677	0.0287798	0.00604768	0.00244031	0.00114001	0.000597506	0.000343055
PRT2	8.30907			PRT2	4.23E-216	3.38E-68	2.84E-14	3.73E-06	0.013413	0.381653	1	0.772945	0.318039	0.092999	0.022773	0.00875366	0.00386345	0.00191186	0.001039
indel5 ratio	1.713			indel5	1.32E-08	0.216623	7.76E-05	0.717354	0.216623	0.104389	0.997223	0.216623	0.717354	0.825675	0.293063	1	0.682515	0.717354	0.997223
DEFA1A3 ratio	6.09053			DEFA1A3	0	1.29E-62	1.22E-17	1.01E-05	0.0593019	0.75164	0.940865	0.46683	0.161703	0.0500532	0.0593019	0.326922	0.75164	1	0.940865
7bp dup ratio	1.55231			7bp dup	2.59E-05	0.181056	0.000317574	0.988678	0.181056	0.404253	0.875801	0.181056	0.988678	0.662163	0.683768	1	0.534396	0.988678	0.875801
minimum ratio		94.5669
Sample ID		C0858	5	Combined	2.60E-45	6.63E-10	2.56E-07	1	0.000205654	0.0018985	0.000109802	1.02E-06	9.78E-07	6.00E-07	3.63E-07	3.86E-07	1.82E-07	5.22E-07	2.22E-07
PRT1	4.67555			PRT1	4.40E-39	3.59E-07	0.432743	1	0.111324	0.00550391	0.000252868	1.39E-05	9.78E-07	3.57E-06	5.20E-07	5.29E-07	5.29E-07	5.22E-07	5.12E-07
PRT2	0			PRT2	1	1	1	1	1	1	1	1	1	1	1	1	1	1	1
indel5 ratio	1.54539			indel5	4.01E-05	0.0423627	4.01E-05	1	0.0423627	0.621734	0.545158	0.242124	1	0.321351	0.901467	0.758528	0.621734	1	0.545158
DEFA1A3 ratio	0			DEFA1A3	1	1	1	1	1	1	1	1	1	1	1	1	1	1	1
7bp dup ratio	0.650659			7bp dup	0.0147363	0.0436078	0.0147363	1	0.0436078	0.554798	0.796514	0.304229	1	0.523345	0.774536	0.962225	0.554798	1	0.796514
minimum ratio		526.732
Sample ID		C0861	9	Combined	0	2.38E-105	2.33E-25	6.09E-09	5.75E-06	9.86E-06	0.00209613	1	0.442948	0.042958	0.00255032	0.00326473	0.00845081	0.00449371	0.00227003
PRT1	8.35547			PRT1	2.41E-219	1.91E-69	1.11E-22	3.39E-09	0.0013307	0.222289	1	0.769355	0.246895	0.0883828	0.0219386	0.00841417	0.00370088	0.00182443	0.000987685
PRT2	0			PRT2	1	1	1	1	1	1	1	1	1	1	1	1	1	1	1
indel5 ratio	4.10399			indel5	4.26E-168	9.83E-19	0.0156886	1	0.116835	0.00403965	0.0156886	0.550464	1	0.466194	0.116835	0.263706	0.839894	1	0.66104
DEFA1A3 ratio	2.94296			DEFA1A3	8.54E-57	6.71E-05	0.917476	0.365184	0.0340963	0.125323	0.917476	0.861874	0.365184	0.35127	0.917476	1	0.683593	0.501358	0.917476
7bp dup ratio	3.95557			7bp dup	1.88E-132	3.84E-15	0.0296421	1	0.220744	0.017827	0.0296421	0.557662	1	0.604141	0.220744	0.299493	0.809545	1	0.771368
minimum ratio		2.2576
Sample ID		C0862	7	Combined	7.50117e-311	2.84E-70	6.05E-18	2.49E-09	0.000164993	1	0.00346226	0.00010885	6.00E-05	3.80E-06	6.14E-08	1.55E-08	1.87E-08	2.56E-09	2.99E-10
PRT1	7.03391			PRT1	9.96E-138	1.33E-39	2.63E-11	0.000874174	0.301721	1	0.44722	0.0841031	0.0112261	0.00535461	0.00096688	0.000436979	0.000227115	0.000131159	8.22E-05
PRT2	6.39888			PRT2	3.92E-105	3.90E-28	8.37E-05	0.132425	1	0.789665	0.234301	0.0464112	0.00805204	0.00127798	0.000208331	0.000109738	6.50E-05	4.20E-05	2.90E-05
indel5 ratio	2.68542			indel5	1.03E-48	0.029709	0.38028	0.00273851	0.029709	1	0.38028	0.0376586	0.672666	0.94918	0.38028	0.437354	1	0.819547	0.38028
DEFA1A3 ratio	2.10373			DEFA1A3	5.93E-20	0.573546	0.229647	0.00796518	0.573546	0.838726	0.229647	0.573546	1	0.596645	0.573546	0.999376	0.838726	0.573546	0.229647
7bp dup ratio	1.33393			7bp dup	0.0208214	0.0212553	0.0208214	0.653369	0.0212553	1	0.25059	0.855114	0.653369	0.648892	0.925582	0.489844	1	0.653369	0.952354
minimum ratio		288.828
Sample ID		C0863	6	Combined	2.44E-99	3.47E-40	3.35E-07	5.49E-07	1	0.000956945	0.00981039	0.000608762	5.85E-05	7.44E-05	3.29E-05	7.02E-06	1.15E-05	9.87E-06	3.53E-06
PRT1	5.8842			PRT1	4.01E-82	1.81E-20	0.000100885	0.300628	1	0.27292	0.0299594	0.00251646	0.000212112	0.000213788	3.29E-05	2.03E-05	1.37E-05	9.87E-06	7.47E-06
PRT2	0			PRT2	1	1	1	1	1	1	1	1	1	1	1	1	1	1	1
indel5 ratio	2.03008			indel5	6.08E-18	1	0.0033189	0.0234504	1	0.101312	0.327456	1	0.275863	0.637702	1	0.42678	0.818948	1	0.327456
DEFA1A3 ratio	0.934751			DEFA1A3	1	4.17E-13	1	0.000628164	1	0.033832	1	0.139951	1	0.273081	1	0.395037	1	0.495348	1
7bp dup ratio	0.85616			7bp dup	0.487556	2.23E-08	0.487556	0.0604911	0.487556	0.498757	0.487556	0.842763	0.487556	0.974327	0.487556	1	0.498757	0.984077	0.702859
minimum ratio		101.933
Sample ID		C0864	4	Combined	3.42E-53	1.15E-11	1	3.90E-06	1.46E-05	5.76E-08	1.97E-09	5.69E-13	3.50E-14	3.94E-14	1.68E-15	8.58E-16	3.65E-15	6.53E-15	9.88E-15
PRT1	4.24581			PRT1	1.05E-27	0.000303834	1	0.347089	0.0166544	0.000562493	2.20E-05	1.15E-06	8.21E-08	5.36E-07	7.89E-08	1.00E-07	1.18E-07	1.33E-07	1.46E-07
PRT2	3.90285			PRT2	6.05E-20	0.0197512	1	0.203158	0.0160388	0.00111673	8.97E-05	8.98E-06	1.13E-06	1.42E-07	2.14E-08	3.28E-08	4.48E-08	5.66E-08	6.78E-08
indel5 ratio	1.09844			indel5	1	3.48E-05	1	0.0170088	1	0.13308	1	0.32796	1	0.52097	1	0.677514	1	0.795035	1
DEFA1A3 ratio	0			DEFA1A3	1	1	1	1	1	1	1	1	1	1	1	1	1	1	1
7bp dup ratio	0.352564			7bp dup	4.93E-07	0.0504444	0.920004	0.00299169	0.0504444	0.633734	0.920004	0.154333	0.346479	0.912017	0.920004	0.355662	0.633734	1	0.920004
minimum ratio		68277
Sample ID		C0867	8	Combined	0	7.17E-131	7.89E-35	1.43E-13	9.85E-09	0.00015966	1	0.0885582	0.00157567	0.000152559	3.83E-05	2.13E-05	1.25E-06	1.40E-07	3.09E-07
PRT1	8.32791			PRT1	1.88E-217	9.69E-69	2.10E-22	4.65E-09	0.00154441	0.235027	1	0.743156	0.233274	0.0834841	0.0205556	0.00789396	0.00347909	0.00171896	0.000932702
PRT2	7.60053			PRT2	2.82E-170	3.05E-51	4.38E-10	0.000547785	0.152554	0.964544	1	0.428476	0.120205	0.0268219	0.00545525	0.00223992	0.00106493	0.000567491	0.000330827
indel5 ratio	3.41335			indel5	5.97E-101	1.88E-08	0.747895	0.207988	0.00389613	0.0168889	0.747895	0.816265	0.207988	0.115542	0.747895	1	0.572296	0.22696	0.747895
DEFA1A3 ratio	2.85673			DEFA1A3	4.04E-52	0.000284057	1	0.280438	0.0235718	0.211597	1	0.748707	0.280438	0.495127	1	0.922936	0.565166	0.655259	1
7bp dup ratio	1.64683			7bp dup	4.93E-07	0.340346	0.000859311	0.720515	0.340346	0.147396	1	0.340346	0.720515	0.890689	0.341501	0.975477	0.781528	0.720515	1
minimum ratio		11.292
Sample ID		C0868	8	Combined	5.41924e-315	2.37E-70	1.47E-21	5.71E-10	2.28E-08	0.248127	1	0.192566	0.0177027	0.073689	0.0417209	0.00262853	0.00210046	0.00251861	0.00194087
PRT1	8.10691			PRT1	1.45E-202	3.31E-63	3.03E-20	5.45E-08	0.00495093	0.363153	1	0.567473	0.150074	0.0541109	0.0125145	0.0048719	0.00218715	0.00110212	0.000609708
PRT2	0			PRT2	1	1	1	1	1	1	1	1	1	1	1	1	1	1	1
indel5 ratio	3.15215			indel5	4.96E-80	1.08E-05	1	0.0586771	0.000693105	0.159257	1	0.397668	0.0586771	0.486468	1	0.63764	0.223847	0.682033	1
DEFA1A3 ratio	2.44646			DEFA1A3	1.11E-32	0.0531756	0.718235	0.0520063	0.0531756	0.890843	0.718235	0.220771	0.584964	1	0.718235	0.405409	0.890843	0.974967	0.718235
7bp dup ratio	1.35082			7bp dup	0.0140161	0.0259323	0.0140161	0.713593	0.0259323	1	0.2891	0.802579	0.713593	0.581271	0.963806	0.433373	1	0.713593	0.920286
minimum ratio		4.0302
Sample ID		C0870	8	Combined	0	3.95E-114	1.65E-30	6.42E-13	4.36E-08	0.158689	1	0.00256102	0.00200054	0.00130845	3.04E-05	1.53E-06	8.93E-07	7.70E-07	1.50E-07
PRT1	7.70135			PRT1	1.53E-176	1.39E-53	1.68E-16	3.82E-06	0.0366605	0.764597	1	0.35916	0.0712618	0.0272359	0.00567353	0.00229934	0.00107896	0.00056792	0.000327352
PRT2	7.82983			PRT2	1.56E-184	1.73E-56	2.20E-11	0.000117255	0.0721424	0.725603	1	0.512957	0.161581	0.03913	0.00841353	0.00335947	0.00155221	0.000804975	0.000457641
indel5 ratio	2.90978			indel5	8.50E-63	0.00114596	0.769332	0.0136158	0.00114596	0.586556	0.769332	0.139105	0.201541	0.934896	0.769332	0.274491	0.586556	1	0.769332
DEFA1A3 ratio	2.48391			DEFA1A3	2.91E-34	0.0369018	0.779143	0.0624887	0.0369018	0.840198	0.779143	0.256422	0.511439	1	0.779143	0.39259	0.840198	0.998851	0.779143
7bp dup ratio	1.57672			7bp dup	9.72E-06	0.212692	0.000406488	0.919909	0.212692	0.316758	0.910483	0.212692	0.919909	0.716712	0.579321	1	0.590419	0.919909	0.910483
minimum ratio		6.30163
Sample ID		C0872	6	Combined	0	3.40E-136	1.62E-32	7.96E-08	1	0.0702238	0.0941919	0.000388971	2.21E-07	1.05E-05	1.78E-06	4.78E-07	3.40E-07	3.97E-08	6.41E-09
PRT1	6.06608			PRT1	5.60E-90	4.39E-23	1.43E-05	0.158077	1	0.382824	0.0505543	0.00470001	0.00041811	0.000362991	5.68E-05	3.31E-05	2.13E-05	1.47E-05	1.08E-05
PRT2	7.57445			PRT2	1.09E-168	1.17E-50	6.10E-10	0.000649911	0.165739	0.995362	1	0.420072	0.116361	0.0257324	0.00520208	0.00214361	0.00102274	0.000546804	0.000319725
indel5 ratio	5.88418			indel5	0	5.75E-65	1.26E-15	0.000669267	0.522834	0.833451	0.166016	0.017072	0.00154873	0.0655005	0.522834	1	0.833451	0.427665	0.166016
DEFA1A3 ratio	1.59298			DEFA1A3	5.88E-07	0.629322	0.00895897	0.521484	0.629322	0.0898117	0.95782	0.629322	0.521484	1	0.629322	0.828748	0.968082	0.629322	0.95782
7bp dup ratio	1.88054			7bp dup	2.18E-12	0.947088	0.00852008	0.114726	0.947088	0.127158	0.605165	0.947088	0.289957	0.883655	0.947088	0.420334	1	0.947088	0.605165
minimum ratio		10.6166
Sample ID		C0874	10	Combined	0	2.95E-220	1.62E-59	1.43E-25	7.25E-12	1.59E-06	0.000421772	0.382133	1	0.147889	0.00594884	0.000458271	0.000451818	0.00017076	3.81E-05
PRT1	9.53893			PRT1	0.00E+00	2.52E-103	2.39E-36	2.46E-16	2.46E-07	0.00355949	0.237584	1	0.966169	0.449955	0.167586	0.0662499	0.0283361	0.0132239	0.00669985
PRT2	9.31908			PRT2	8.83E-291	1.72E-96	1.80E-21	4.52E-10	0.000108061	0.0374609	0.469243	1	0.807118	0.379356	0.129906	0.0504235	0.0214917	0.0100697	0.00514129
indel5 ratio	4.27796			indel5	1.03E-187	5.31E-22	0.00295021	1	0.213087	0.00930299	0.00295021	0.297992	1	0.675632	0.213087	0.106978	0.578552	1	0.863157
DEFA1A3 ratio	0			DEFA1A3	1	1	1	1	1	1	1	1	1	1	1	1	1	1	1
7bp dup ratio	0			7bp dup	1	1	1	1	1	1	1	1	1	1	1	1	1	1	1
minimum ratio		2.61689
Sample ID		C0875	8	Combined	0	0	4.55E-121	3.22E-41	5.71E-13	0.00443512	1	0.106351	0.000365117	7.53E-07	1.73E-07	1.34E-07	2.22E-08	1.53E-07	1.97E-07
PRT1	7.59162			PRT1	8.64E-170	4.23E-51	1.54E-15	1.14E-05	0.0611429	0.924061	1	0.320011	0.0591006	0.0231757	0.00470388	0.00193375	0.000920469	0.000491059	0.000286563
PRT2	8.08037			PRT2	9.73E-201	1.75E-62	7.28E-13	2.01E-05	0.0305343	0.522765	1	0.631962	0.227943	0.0607395	0.013946	0.00544022	0.00244836	0.00123691	0.000685965
indel5 ratio	8.63003			indel5	0	5.06E-192	1.36E-60	1.01E-22	6.51E-09	0.00203451	0.259869	1	0.734298	0.243949	0.0562693	0.0112371	0.00218194	0.0427486	0.259869
DEFA1A3 ratio	5.91848			DEFA1A3	0	1.02E-57	6.06E-16	4.86E-05	0.108441	0.864462	0.848912	0.368529	0.118403	0.0351393	0.108441	0.45597	0.864462	1	0.848912
7bp dup ratio	6.375			7bp dup	0	7.03E-73	8.32E-20	4.89E-06	0.0733123	0.884447	0.768002	0.241765	0.052815	0.0105685	0.0733123	0.420641	0.884447	1	0.768002
minimum ratio		9.40286
Sample ID		C0877	8	Combined	0	1.82E-152	5.16E-38	2.65E-17	5.24E-09	0.000580377	1	0.570871	0.0125381	0.00411525	0.00202073	0.000110032	3.98E-05	5.30E-06	1.90E-06
PRT1	7.95015			PRT1	2.63E-192	2.09E-59	9.15E-19	2.93E-07	0.0109603	0.48828	1	0.472778	0.111423	0.0408096	0.00904993	0.00357	0.00162774	0.000833214	0.000467923
PRT2	8.93572			PRT2	3.94E-261	3.58E-85	1.46E-18	1.84E-08	0.000826596	0.105605	0.706301	1	0.614035	0.238073	0.0710819	0.0270968	0.0115886	0.00550459	0.00286289
indel5 ratio	3.41746			indel5	2.67E-101	1.67E-08	0.738529	0.210935	0.00398416	0.0161369	0.738529	0.820039	0.210935	0.111905	0.738529	1	0.57712	0.22107	0.738529
DEFA1A3 ratio	2.51077			DEFA1A3	2.00E-35	0.0277602	0.81364	0.0704055	0.0277602	0.791506	0.81364	0.281671	0.45572	0.983473	0.81364	0.425607	0.791506	1	0.81364
7bp dup ratio	1.92649			7bp dup	1.19E-13	1	0.0122871	0.06329	1	0.168568	0.45072	1	0.364681	0.736218	1	0.511232	0.882904	1	0.45072
minimum ratio		1.75171
Sample ID		C0878	7	Combined	0	1.73E-110	4.86E-25	4.15E-07	0.00774409	1	0.00120473	0.000643885	5.12E-07	3.93E-06	1.54E-07	7.64E-08	2.12E-08	3.45E-09	1.47E-09
PRT1	7.03028			PRT1	1.57E-137	1.57E-39	2.79E-11	0.000897265	0.304519	1	0.444845	0.0833923	0.0111101	0.00530796	0.000957805	0.000433197	0.000225297	0.000130185	8.16E-05
PRT2	6.48274			PRT2	3.79E-109	1.68E-29	4.42E-05	0.106063	1	0.895665	0.286219	0.0592747	0.0105614	0.00170834	0.000281742	0.000145034	8.43E-05	5.36E-05	3.65E-05
indel5 ratio	1.28347			indel5	0.10683	0.00103652	0.10683	0.213286	0.10683	0.740925	0.10683	0.993528	0.213286	1	0.487836	0.915785	0.740925	0.814973	0.909502
DEFA1A3 ratio	5.03689			DEFA1A3	9.01E-233	9.24E-36	1.20E-08	0.025559	0.777688	0.823645	0.289356	0.0728641	0.025559	0.279113	0.777688	1	0.823645	0.524809	0.289356
7bp dup ratio	0.77131			7bp dup	0.163075	3.64E-05	0.163075	0.4261	0.163075	0.974696	0.163075	0.958624	0.4261	0.827005	0.803404	0.707665	0.974696	0.615573	1
minimum ratio		129.131
Sample ID		C0880	8	Combined	0	1.19E-190	5.55E-51	3.56E-18	1.13E-08	0.00153939	1	0.0355436	0.000338914	3.97E-05	3.35E-06	6.09E-06	1.08E-06	3.77E-07	3.49E-07
PRT1	7.93199			PRT1	3.91E-191	5.68E-59	1.35E-18	3.55E-07	0.0119971	0.504982	1	0.463098	0.10773	0.0395511	0.00872937	0.00344948	0.00157582	0.000808182	0.000454688
PRT2	8.14397			PRT2	5.91E-205	4.75E-64	2.99E-13	1.27E-05	0.0243794	0.479681	1	0.667658	0.249607	0.0682163	0.0159388	0.0061883	0.00276877	0.00139033	0.000766541
indel5 ratio	3.2673			indel5	6.26E-89	8.21E-07	1	0.112644	0.00160523	0.0696377	1	0.608041	0.112644	0.299461	1	0.870926	0.375159	0.484314	1
DEFA1A3 ratio	6.0901			DEFA1A3	0	1.32E-62	1.23E-17	1.01E-05	0.0593938	0.751911	0.940616	0.466545	0.161573	0.0500073	0.0593938	0.327201	0.751911	1	0.940616
7bp dup ratio	1.66667			7bp dup	1.99E-07	0.381171	0.00105027	0.651375	0.381171	0.114162	1	0.381171	0.651375	0.924285	0.381171	0.941499	0.826529	0.651375	1
minimum ratio		28.1345
Sample ID		C0881	8	Combined	0	1.78E-96	1.16E-23	2.34E-11	0.000355981	0.641507	1	0.0131023	0.00123315	0.00034153	1.46E-05	8.45E-07	3.37E-07	1.94E-07	6.65E-08
PRT1	7.74118			PRT1	5.05E-179	1.69E-54	7.40E-17	2.55E-06	0.0303511	0.712884	1	0.374857	0.0763863	0.0289538	0.00609003	0.00245627	0.00114691	0.000600852	0.000344831
PRT2	7.11827			PRT2	2.69E-142	3.51E-41	9.34E-08	0.00667514	0.39137	1	0.597755	0.181525	0.0409333	0.0078258	0.00143597	0.000638226	0.000326794	0.000186257	0.000115323
indel5 ratio	0.366948			indel5	4.54E-09	0.0172507	0.962983	0.000789828	0.0172507	0.517994	0.962983	0.110838	0.227021	0.867635	0.962983	0.310393	0.517994	1	0.962983
DEFA1A3 ratio	0			DEFA1A3	1	1	1	1	1	1	1	1	1	1	1	1	1	1	1
7bp dup ratio	0			7bp dup	1	1	1	1	1	1	1	1	1	1	1	1	1	1	1
minimum ratio		1.55883
Sample ID		C0882	6	Combined	7.41E-273	2.15E-55	3.44E-11	0.000497619	1	6.27E-05	2.32E-05	1.98E-06	1.24E-07	1.10E-08	8.25E-10	3.06E-11	1.70E-10	8.95E-11	4.62E-11
PRT1	5.55217			PRT1	1.29E-68	5.20E-16	0.00279374	0.889395	1	0.155443	0.0126269	0.000903695	7.03E-05	9.59E-05	1.44E-05	1.00E-05	7.43E-06	5.79E-06	4.67E-06
PRT2	6.01005			PRT2	1.92E-87	3.49E-22	0.00137957	0.34962	1	0.457278	0.0986937	0.0161999	0.00251787	0.000369464	5.75E-05	3.41E-05	2.22E-05	1.56E-05	1.15E-05
indel5 ratio	1.04668			indel5	1	1.05E-05	1	0.00594162	1	0.0549571	1	0.154392	1	0.271069	1	0.381014	1	0.475563	1
DEFA1A3 ratio	3.80702			DEFA1A3	7.17E-115	5.39E-14	0.0214003	1	0.478821	0.0824705	0.0214003	0.41841	1	0.880413	0.478821	0.213131	0.657223	1	0.986936
7bp dup ratio	0.504632			7bp dup	0.000199941	1	0.000199941	0.128966	1	0.0932141	0.417177	1	0.33599	0.624083	1	0.530574	0.749195	1	0.417177
minimum ratio		2009.57
Sample ID		C0883	7	Combined	8.20E-161	4.10E-53	8.61E-15	3.09E-06	0.0302492	1	0.240635	0.531675	0.0109534	0.0474807	0.00188533	0.00406561	0.000627821	0.00102234	0.00034649
PRT1	7.43208			PRT1	2.83E-160	1.17E-47	2.97E-14	4.39E-05	0.104235	1	0.829196	0.22579	0.0377441	0.0154804	0.00303079	0.00127532	0.000620894	0.000338206	0.000201124
PRT2	0			PRT2	1	1	1	1	1	1	1	1	1	1	1	1	1	1	1
indel5 ratio	1.25502			indel5	0.176198	0.000626549	0.176198	0.152634	0.176198	0.61393	0.176198	0.916976	0.176198	1	0.377688	0.97371	0.61393	0.909328	0.798669
DEFA1A3 ratio	0			DEFA1A3	1	1	1	1	1	1	1	1	1	1	1	1	1	1	1
7bp dup ratio	1.14222			7bp dup	0.495456	0.0016832	0.495456	0.138703	0.495456	0.489989	0.495456	0.772483	0.495456	0.922658	0.495456	0.984878	0.495456	1	0.648882
minimum ratio		1.88085
Sample ID		C0884	6	Combined	5.40E-200	5.50E-43	6.46E-16	9.26E-05	1	0.000315818	0.000536926	5.67E-05	1.49E-07	4.57E-08	2.35E-09	6.68E-10	2.71E-10	1.80E-10	1.36E-11
PRT1	6.04174			PRT1	6.58E-89	1.00E-22	1.87E-05	0.17262	1	0.365424	0.0470395	0.00431179	0.000380661	0.000336918	5.26E-05	3.09E-05	2.00E-05	1.39E-05	1.02E-05
PRT2	5.92664			PRT2	7.58E-84	5.50E-21	0.00243366	0.425216	1	0.410005	0.0831078	0.0131541	0.0020026	0.000289536	4.47E-05	2.72E-05	1.82E-05	1.30E-05	9.72E-06
indel5 ratio	1.83249			indel5	1.03E-11	0.47762	0.000345844	0.296028	0.47762	0.0157295	0.904038	0.47762	0.296028	1	0.47762	0.687291	0.959019	0.47762	0.904038
DEFA1A3 ratio	1.91176			DEFA1A3	3.25E-14	1	0.0874114	0.0191086	1	0.49912	0.200448	1	0.769931	0.401282	1	0.903166	0.54407	1	0.200448
7bp dup ratio	0.497308			7bp dup	0.000154818	1	0.000224546	0.10648	1	0.128237	0.361996	1	0.409763	0.558116	1	0.612485	0.683399	1	0.361996
minimum ratio		1862.45
Sample ID		C0885	8	Combined	0	1.86E-83	6.12E-22	7.40E-07	1.19E-05	0.00337188	1	0.01516	0.000169259	5.82E-06	1.73E-06	1.41E-06	1.23E-07	3.42E-08	7.39E-08
PRT1	8.0078			PRT1	4.76E-196	8.61E-61	2.64E-19	1.59E-07	0.00820779	0.438443	1	0.505182	0.124138	0.0451598	0.0101682	0.00399032	0.00180861	0.000920315	0.000513926
PRT2	5.31023			PRT2	1.19E-59	3.22E-13	0.0710567	1	0.63488	0.126967	0.0171924	0.00217101	0.000292803	3.88E-05	5.73E-06	4.39E-06	3.52E-06	2.91E-06	2.47E-06
indel5 ratio	3.44986			indel5	4.43E-104	6.75E-09	0.667979	0.236001	0.0047632	0.0112301	0.667979	0.850756	0.236001	0.0867482	0.667979	1	0.61708	0.236001	0.667979
DEFA1A3 ratio	2.82996			DEFA1A3	1.02E-50	0.000427097	1	0.252725	0.0206048	0.241257	1	0.69976	0.252725	0.534754	1	0.878267	0.520528	0.691854	1
7bp dup ratio	1.60218			7bp dup	3.40E-06	0.253154	0.000532365	0.851254	0.253154	0.243758	0.949401	0.253154	0.851254	0.780601	0.484783	1	0.657487	0.851254	0.949401
minimum ratio		65.9632
Sample ID		C0886	8	Combined	0	1.32E-109	4.97E-30	1.55E-11	1.16E-05	0.0133182	1	0.00434055	0.00130226	0.000188481	1.43E-05	2.40E-06	2.51E-07	1.88E-07	9.96E-08
PRT1	7.74939			PRT1	1.55E-179	1.09E-54	6.25E-17	2.35E-06	0.0291868	0.702615	1	0.378196	0.0774946	0.0293259	0.0061807	0.00249042	0.00116169	0.000608013	0.000348631
PRT2	7.48551			PRT2	2.25E-163	9.69E-49	1.69E-09	0.00104504	0.198024	1	0.903791	0.355224	0.0943024	0.0202367	0.00400917	0.00167333	0.000808354	0.000437186	0.000258316
indel5 ratio	1.66078			indel5	2.03E-07	0.137118	3.81E-05	0.878805	0.137118	0.207045	0.893648	0.137118	0.878805	0.660074	0.466998	1	0.514726	0.878805	0.893648
DEFA1A3 ratio	2.7116			DEFA1A3	1.00E-44	0.00240505	1	0.163774	0.0118121	0.419674	1	0.52727	0.163774	0.739741	1	0.713367	0.419674	0.869794	1
7bp dup ratio	1.03212			7bp dup	1	0.000304766	1	0.035353	1	0.176193	1	0.360937	1	0.525337	1	0.653153	1	0.748162	1
minimum ratio		75.085
Sample ID		C0888	6	Combined	1.93E-210	2.01E-46	4.20E-16	7.88E-05	1	0.000242666	0.00078277	8.13E-05	3.38E-08	1.08E-07	5.21E-09	3.58E-10	5.91E-10	3.49E-10	2.82E-11
PRT1	5.74779			PRT1	1.91E-76	1.38E-18	0.000410323	0.475976	1	0.214722	0.0207104	0.00162244	0.000131945	0.000149875	2.28E-05	1.47E-05	1.03E-05	7.69E-06	5.97E-06
PRT2	6.42532			PRT2	2.16E-106	1.46E-28	6.86E-05	0.123533	1	0.821402	0.249433	0.050099	0.00876418	0.00139924	0.000228922	0.000119703	7.05E-05	4.53E-05	3.11E-05
indel5 ratio	1.91597			indel5	3.52E-14	0.71087	0.000927261	0.119245	0.71087	0.036327	0.669534	0.71087	0.119245	0.928225	0.71087	0.410579	1	0.71087	0.669534
DEFA1A3 ratio	1.83018			DEFA1A3	4.16E-12	1	0.0504775	0.0564503	1	0.336734	0.360104	1	0.569963	0.597945	1	0.708767	0.735687	1	0.360104
7bp dup ratio	0.508088			7bp dup	0.000226466	1	0.000226466	0.141487	1	0.0799557	0.446768	1	0.305377	0.658663	1	0.495141	0.783176	1	0.446768
minimum ratio		1277.52
Sample ID		C0891	7	Combined	2.21E-104	1.78E-26	8.82E-06	0.000179009	0.0690831	1	0.261124	0.00266476	0.000663389	0.00186152	0.000306483	5.03E-05	6.27E-05	7.76E-05	5.04E-05
PRT1	6.21492			PRT1	1.20E-96	2.57E-25	2.69E-06	0.0910538	1	0.513027	0.0796384	0.00810394	0.000757417	0.000587017	9.35E-05	5.19E-05	3.22E-05	2.16E-05	1.54E-05
PRT2	0			PRT2	1	1	1	1	1	1	1	1	1	1	1	1	1	1	1
indel5 ratio	0.36943			indel5	5.11E-09	0.0192089	0.911704	0.000546648	0.0192089	0.541989	0.911704	0.0914309	0.243536	0.881754	0.911704	0.269205	0.541989	1	0.911704
DEFA1A3 ratio	0			DEFA1A3	1	1	1	1	1	1	1	1	1	1	1	1	1	1	1
7bp dup ratio	0			7bp dup	1	1	1	1	1	1	1	1	1	1	1	1	1	1	1
minimum ratio		3.8296
Sample ID		C0892	7	Combined	1.53E-242	1.25E-85	1.08E-19	3.18E-08	0.00101528	1	0.0757748	0.0227672	0.0214804	0.0753386	0.0588672	0.0315679	0.0227593	0.00362923	0.00140882
PRT1	0			PRT1	1	1	1	1	1	1	1	1	1	1	1	1	1	1	1
PRT2	8.53413			PRT2	9.51E-232	4.84E-74	1.03E-15	6.66E-07	0.00576312	0.276059	1	0.951999	0.449283	0.144712	0.0379114	0.0144509	0.00628292	0.00305565	0.00163139
indel5 ratio	0.807019			indel5	0.0877463	1.97E-06	0.0877463	0.34698	0.0877463	0.978603	0.0877463	0.938123	0.34698	0.764421	0.773401	0.618844	0.978603	0.51303	1
DEFA1A3 ratio	0			DEFA1A3	1	1	1	1	1	1	1	1	1	1	1	1	1	1	1
7bp dup ratio	0.172535			7bp dup	4.94E-11	3.55E-07	0.000323264	0.0372243	0.542385	1	0.233295	0.00688686	0.0372243	0.183988	0.542385	0.953624	1	0.625426	0.233295
minimum ratio		13.197
Sample ID		C0893	8	Combined	2.24E-210	5.73E-75	1.34E-24	5.51E-13	0.000456796	0.00634222	1	0.0198609	0.00559137	0.000123664	0.000811431	0.000262838	0.00110528	0.000292376	0.00055976
PRT1	8.05823			PRT1	2.37E-199	5.14E-62	8.81E-20	9.24E-08	0.00635464	0.398572	1	0.535777	0.136634	0.0494598	0.0112881	0.00441114	0.00198943	0.00100724	0.00055976
PRT2	0			PRT2	1	1	1	1	1	1	1	1	1	1	1	1	1	1	1
indel5 ratio	1.00432			indel5	1	4.48E-06	1	0.00275322	1	0.0286413	1	0.0884318	1	0.167008	1	0.24851	1	0.324587	1
DEFA1A3 ratio	0			DEFA1A3	1	1	1	1	1	1	1	1	1	1	1	1	1	1	1
7bp dup ratio	0.144857			7bp dup	9.45E-12	2.48E-08	1.52E-05	0.00216604	0.0718838	0.555574	1	0.419185	0.0409222	0.0149712	0.0718838	0.239769	0.555574	0.894288	1
minimum ratio		50.3502
Sample ID		C0894	9	Combined	0	3.65E-214	2.55E-47	3.65E-19	1.60E-10	4.13E-09	0.000688718	1	0.457227	0.0114265	8.28E-05	0.000498153	0.00060563	0.000115785	7.90E-06
PRT1	7.77743			PRT1	2.70E-181	2.45E-55	3.50E-17	1.77E-06	0.0255213	0.668484	1	0.389893	0.0814257	0.0306471	0.00650394	0.00261216	0.00121437	0.000633522	0.000362166
PRT2	10.1639			PRT2	0	6.06E-124	1.14E-28	3.68E-14	4.83E-07	0.00187048	0.10798	0.628398	1	0.757623	0.366084	0.157331	0.0694507	0.0325478	0.0163182
indel5 ratio	3.85018			indel5	1.93E-141	1.81E-14	0.1053	0.729026	0.0392098	0.00101903	0.1053	0.901658	0.729026	0.209781	0.1053	0.633781	1	0.729026	0.340366
DEFA1A3 ratio	3.57389			DEFA1A3	3.38E-97	4.79E-11	0.0969665	1	0.277557	0.0386342	0.0969665	0.729132	1	0.628914	0.277557	0.482105	0.921	1	0.774958
7bp dup ratio	3.81835			7bp dup	1.77E-120	3.64E-13	0.0801169	0.987883	0.152607	0.0107672	0.0801169	0.796252	0.987883	0.4784	0.152607	0.5088	1	0.987883	0.649868
minimum ratio		2.1871
Sample ID		C0896	7	Combined	0	7.60E-111	2.20E-26	9.07E-07	0.0115749	1	0.00129368	1.07E-06	3.51E-08	7.04E-08	5.38E-08	1.42E-08	1.25E-08	1.79E-09	1.86E-10
PRT1	6.21757			PRT1	9.11E-97	2.34E-25	2.61E-06	0.0901459	1	0.515772	0.080302	0.00818509	0.000765706	0.000592287	9.43E-05	5.24E-05	3.24E-05	2.17E-05	1.55E-05
PRT2	6.88758			PRT2	9.11E-130	1.00E-36	1.00E-06	0.0199077	0.583661	1	0.470029	0.123069	0.025303	0.00453094	0.000796769	0.000371442	0.000198393	0.000117335	7.50E-05
indel5 ratio	0.755294			indel5	0.0276909	0.000156279	0.0276909	0.75428	0.0276909	0.928738	0.165354	0.63065	0.75428	0.427243	1	0.355069	0.928738	0.75428	0.774898
DEFA1A3 ratio	5.23855			DEFA1A3	4.92E-256	2.68E-40	4.31E-10	0.00828624	0.611114	0.97423	0.419424	0.117184	0.0296928	0.154064	0.611114	1	0.97423	0.698974	0.419424
7bp dup ratio	0.172667			7bp dup	4.99E-11	3.60E-07	0.000328254	0.0377263	0.5469	1	0.230633	0.00670919	0.0377263	0.186068	0.5469	0.957967	1	0.622095	0.230633
minimum ratio		86.3941
Sample ID		C0897	8	Combined	0	1.10E-122	2.30E-31	3.96E-15	7.74E-06	0.00889609	1	0.00362288	2.17E-05	5.74E-06	6.55E-06	9.19E-07	5.75E-07	1.67E-07	1.32E-07
PRT1	7.7914			PRT1	3.57E-182	1.16E-55	2.62E-17	1.53E-06	0.0238629	0.652019	1	0.39589	0.0834707	0.0313354	0.00667311	0.00267585	0.00124191	0.000646857	0.000369239
PRT2	7.65739			PRT2	9.25E-174	1.60E-52	2.11E-10	0.000376201	0.127129	0.900042	1	0.447591	0.129134	0.0293904	0.0060582	0.00246888	0.00116503	0.000616485	0.000357084
indel5 ratio	1.04506			indel5	1	1.02E-05	1	0.00576089	1	0.0535423	1	0.150993	1	0.265879	1	0.374575	1	0.468377	1
DEFA1A3 ratio	2.77452			DEFA1A3	7.21E-48	0.000974377	1	0.205155	0.0157541	0.314361	1	0.610899	0.205155	0.624555	1	0.794909	0.44129	0.771935	1
7bp dup ratio	0.152324			7bp dup	1.47E-11	5.13E-08	3.59E-05	0.00500698	0.139501	0.775896	0.861495	0.190953	0.00844933	0.0323258	0.139501	0.402404	0.775896	1	0.861495
minimum ratio		112.409
Sample ID		C0898	4	Combined	2.26E-150	3.36E-13	1	0.00248448	3.76E-07	1.40E-06	1.90E-08	1.69E-11	9.54E-14	4.05E-13	1.21E-14	6.84E-15	1.19E-14	3.06E-14	3.82E-14
PRT1	4.44599			PRT1	1.22E-32	2.21E-05	1	0.804511	0.0557829	0.002217	9.26E-05	4.92E-06	3.47E-07	1.71E-06	2.51E-07	2.86E-07	3.12E-07	3.31E-07	3.43E-07
PRT2	4.10187			PRT2	2.86E-24	0.00215602	1	0.325558	0.0319746	0.00246015	0.000205681	2.08E-05	2.60E-06	3.25E-07	4.82E-08	6.61E-08	8.29E-08	9.81E-08	1.11E-07
indel5 ratio	0			indel5	1	1	1	1	1	1	1	1	1	1	1	1	1	1	1
DEFA1A3 ratio	2.80593			DEFA1A3	1.79E-49	0.000612668	1	0.230616	0.0183107	0.2709	1	0.659295	0.230616	0.572375	1	0.84069	0.484147	0.725856	1
7bp dup ratio	2.73814			7bp dup	2.77E-46	0.00883599	0.768045	0.0315917	0.00883599	0.730223	0.768045	0.193094	0.351896	0.975998	0.768045	0.330744	0.730223	1	0.768045
minimum ratio		402.499
Sample ID		C0899	7	Combined	0	6.64E-132	2.70E-30	2.00E-11	0.0532353	1	0.00155922	7.80E-06	1.22E-07	3.81E-08	4.67E-09	2.18E-08	8.80E-09	8.57E-10	3.98E-11
PRT1	6.30496			PRT1	8.73E-101	1.05E-26	9.49E-07	0.0644935	1	0.616671	0.106048	0.0114337	0.00110356	0.000801559	0.000129065	6.98E-05	4.23E-05	2.79E-05	1.95E-05
PRT2	6.66169			PRT2	5.00E-118	1.40E-32	9.21E-06	0.0549908	0.845157	1	0.376848	0.0862199	0.0163173	0.002755	0.000466661	0.00022937	0.000128222	7.89E-05	5.22E-05
indel5 ratio	6.1252			indel5	0	2.11E-73	2.32E-18	7.21E-05	0.291999	1	0.29229	0.0366612	0.00368202	0.0189553	0.291999	0.875939	1	0.641534	0.29229
DEFA1A3 ratio	2.12941			DEFA1A3	8.47E-21	0.508174	0.255585	0.00925139	0.508174	0.871755	0.255585	0.508174	1	0.638523	0.508174	0.9758	0.871755	0.522499	0.255585
7bp dup ratio	2.41778			7bp dup	5.07E-31	0.2282	0.280763	0.00453819	0.2282	1	0.280763	0.2282	0.992112	0.767274	0.280763	0.855978	1	0.625503	0.280763
minimum ratio		18.7845
Sample ID		C0901	6	Combined	4.76368e-314	8.80E-77	2.41E-12	0.000224071	1	0.000874208	1.21E-06	8.85E-07	3.31E-07	1.49E-07	2.22E-09	2.75E-10	2.86E-11	1.25E-10	1.10E-10
PRT1	5.9926			PRT1	9.13E-87	5.18E-22	3.18E-05	0.205806	1	0.33305	0.040748	0.00363182	0.000315853	0.000290851	4.52E-05	2.69E-05	1.77E-05	1.24E-05	9.20E-06
PRT2	5.95821			PRT2	3.37E-85	1.95E-21	0.00196589	0.395056	1	0.42715	0.0886441	0.0142226	0.00218204	0.000317225	4.91E-05	2.96E-05	1.96E-05	1.39E-05	1.04E-05
indel5 ratio	0.945635			indel5	0.662939	2.07E-13	0.662939	0.00380745	0.662939	0.165625	0.662939	0.505874	0.662939	0.772693	0.662939	0.924853	0.662939	1	0.662939
DEFA1A3 ratio	4.04311			DEFA1A3	2.64E-134	2.22E-17	0.0030031	0.767989	0.690962	0.154093	0.026188	0.171275	0.767989	0.995108	0.690962	0.351229	0.344077	0.767989	1
7bp dup ratio	0.209385			7bp dup	4.05E-10	8.69E-06	0.00887489	0.431724	1	0.110292	0.00887489	0.0905661	0.431724	0.961356	1	0.485907	0.165873	0.431724	0.801163
minimum ratio		1143.89
Sample ID		C0902	9	Combined	0	7.53E-222	9.91E-58	1.39E-21	2.08E-09	1.22E-05	0.0491735	1	0.278853	0.0105801	0.000243098	0.000188807	0.000205717	0.000553735	0.000435684
PRT1	0			PRT1	1	1	1	1	1	1	1	1	1	1	1	1	1	1	1
PRT2	8.53952			PRT2	3.95E-232	3.48E-74	9.53E-16	6.38E-07	0.0056452	0.273877	1	0.956883	0.453116	0.146294	0.03839	0.0146315	0.00635947	0.00309171	0.00164998
indel5 ratio	3.90286			indel5	8.79E-147	2.64E-15	0.0747359	0.80297	0.0502344	0.00137785	0.0747359	0.846578	0.80297	0.253933	0.0747359	0.551565	1	0.80297	0.401319
DEFA1A3 ratio	0			DEFA1A3	1	1	1	1	1	1	1	1	1	1	1	1	1	1	1
7bp dup ratio	7.94361			7bp dup	0	6.65E-134	1.13E-41	2.20E-15	5.95E-06	0.0262045	0.533001	1	0.62086	0.230713	0.0686375	0.0189522	0.0262045	0.180689	0.533001
minimum ratio		3.58611
Sample ID		C0904	6	Combined	2.96E-127	2.30E-30	9.56E-09	0.000162547	1	0.758464	0.0355737	0.0287218	0.00319538	0.000900235	0.000314264	0.000185664	6.92E-05	5.78E-05	6.10E-06
PRT1	6.53297			PRT1	1.27E-111	2.29E-30	6.08E-08	0.0257806	0.994157	1	0.226327	0.028554	0.00301315	0.00188075	0.000312428	0.000158696	9.12E-05	5.75E-05	3.88E-05
PRT2	0			PRT2	1	1	1	1	1	1	1	1	1	1	1	1	1	1	1
indel5 ratio	0			indel5	1	1	1	1	1	1	1	1	1	1	1	1	1	1	1
DEFA1A3 ratio	1.98995			DEFA1A3	1.99E-16	0.859771	0.134348	0.00538918	0.859771	0.648295	0.134348	0.859771	0.906441	0.409132	0.859771	1	0.648295	0.859771	0.134348
7bp dup ratio	-1			7bp dup	1	1	1	1	1	1	1	1	1	1	1	1	1	1	1
minimum ratio		1.31845
Sample ID		C0906	7	Combined	0	0	7.54E-83	6.15E-25	5.08E-06	1	0.754037	0.00312185	1.59E-06	1.50E-08	2.66E-08	8.96E-07	1.89E-06	7.52E-07	1.10E-07
PRT1	7.26336			PRT1	1.59E-150	3.63E-44	5.64E-13	0.000161135	0.165586	1	0.633081	0.146522	0.0221736	0.00962952	0.00181889	0.000787067	0.000393324	0.000219372	0.000133246
PRT2	8.08778			PRT2	3.16E-201	1.15E-62	6.56E-13	1.90E-05	0.0297486	0.517586	1	0.635992	0.230349	0.0615604	0.014163	0.0055217	0.0024833	0.00125366	0.000694773
indel5 ratio	6.61307			indel5	0	4.35E-92	1.27E-24	3.08E-07	0.0484567	0.933722	0.660971	0.132955	0.017217	0.00203118	0.0484567	0.400309	0.933722	1	0.660971
DEFA1A3 ratio	5.33016			DEFA1A3	5.57E-267	1.84E-42	8.43E-11	0.0045876	0.51557	1	0.475129	0.13973	0.0363535	0.109834	0.51557	0.94683	1	0.75984	0.475129
7bp dup ratio	6.80927			7bp dup	0	6.55E-88	4.99E-25	3.74E-08	0.0108813	0.545583	1	0.475473	0.131135	0.0299208	0.0108813	0.143439	0.545583	0.948541	1
minimum ratio		1.32619
Sample ID		C0907	8	Combined	0	1.91E-119	5.63E-34	6.25E-13	4.92E-08	0.0689928	1	0.0292551	0.00565395	0.00220082	6.21E-05	5.71E-06	3.21E-06	1.11E-06	4.34E-07
PRT1	8.01978			PRT1	7.85E-197	4.42E-61	2.04E-19	1.40E-07	0.00772541	0.428662	1	0.512256	0.126985	0.0461374	0.0104216	0.00408554	0.00184955	0.000940008	0.000524316
PRT2	7.76324			PRT2	2.45E-180	6.10E-55	5.31E-11	0.000184779	0.0900026	0.789324	1	0.486314	0.148003	0.0349804	0.00739759	0.00297593	0.00138584	0.00072416	0.00041461
indel5 ratio	2.92246			indel5	1.21E-63	0.000929127	0.793701	0.0148685	0.000929127	0.560844	0.793701	0.14902	0.184986	0.922691	0.793701	0.291176	0.560844	1	0.793701
DEFA1A3 ratio	1.26152			DEFA1A3	0.0245385	0.075061	0.0245385	0.837235	0.075061	0.984195	0.445645	0.776437	0.837235	0.576756	1	0.594785	0.984195	0.837235	0.889835
7bp dup ratio	1.65624			7bp dup	3.21E-07	0.358999	0.000944314	0.68705	0.358999	0.130664	1	0.358999	0.68705	0.906365	0.358999	0.959312	0.802418	0.68705	1
minimum ratio		14.4943
Sample ID		C0908	8	Combined	0	1.67E-170	2.56E-51	2.23E-15	1.04E-05	0.00763663	1	0.00652104	0.0011507	3.75E-05	6.73E-07	3.75E-06	8.59E-07	3.04E-07	1.60E-07
PRT1	7.94931			PRT1	2.98E-192	2.19E-59	9.32E-19	2.96E-07	0.0110065	0.489046	1	0.472323	0.111248	0.04075	0.00903471	0.00356428	0.00162527	0.000832026	0.000467296
PRT2	7.62435			PRT2	9.88E-172	8.92E-52	3.23E-10	0.00046824	0.141374	0.93708	1	0.436348	0.123851	0.0278646	0.005699	0.00233254	0.00110546	0.000587341	0.000341472
indel5 ratio	1.73954			indel5	2.94E-09	0.261679	0.000108103	0.609212	0.261679	0.0686942	1	0.261679	0.609212	0.879983	0.261679	0.945923	0.75044	0.609212	1
DEFA1A3 ratio	5.98847			DEFA1A3	0	1.09E-59	1.26E-16	2.59E-05	0.0851445	0.81741	0.884533	0.405004	0.134067	0.0404537	0.0851445	0.399092	0.81741	1	0.884533
7bp dup ratio	1.60035			7bp dup	3.67E-06	0.249951	0.000521918	0.856085	0.249951	0.248458	0.946504	0.249951	0.856085	0.775747	0.491122	1	0.65234	0.856085	0.946504
minimum ratio		130.948
Sample ID		C0909	4	Combined	9.93E-39	5.40E-10	1	8.40E-05	3.27E-05	4.92E-09	1.80E-10	2.53E-13	9.16E-15	7.72E-15	3.64E-16	5.87E-16	1.66E-15	2.21E-15	3.90E-15
PRT1	3.73996			PRT1	9.48E-17	0.0821634	1	0.0577099	0.00131533	3.30E-05	1.18E-06	6.28E-08	4.77E-09	6.71E-08	1.02E-08	1.72E-08	2.53E-08	3.38E-08	4.23E-08
PRT2	4.03186			PRT2	1.05E-22	0.00486513	1	0.274477	0.0248928	0.00184573	0.000151953	1.53E-05	1.92E-06	2.40E-07	3.57E-08	5.09E-08	6.58E-08	7.97E-08	9.21E-08
indel5 ratio	0			indel5	1	1	1	1	1	1	1	1	1	1	1	1	1	1	1
DEFA1A3 ratio	1.01633			DEFA1A3	0.756871	0.00517503	0.756871	0.166154	0.756871	0.478051	0.756871	0.725546	0.756871	0.875415	0.756871	0.957727	0.756871	1	0.756871
7bp dup ratio	1.00863			7bp dup	1	0.000197702	1	0.0241523	1	0.127887	1	0.274709	1	0.414593	1	0.530186	1	0.621038	1
minimum ratio		11906.8
Sample ID		C0910	7	Combined	0	4.14E-202	4.19E-53	3.76E-20	1.16E-05	1	0.128483	0.000736344	0.000112274	1.35E-06	1.34E-09	1.90E-08	7.04E-08	3.20E-08	4.37E-09
PRT1	7.08634			PRT1	1.32E-140	1.26E-40	1.11E-11	0.000598653	0.26385	1	0.483232	0.0951592	0.0130585	0.00608667	0.00111001	0.000496433	0.000255614	0.000146408	9.10E-05
PRT2	7.04213			PRT2	4.22E-138	1.10E-39	2.07E-07	0.00963308	0.447636	1	0.551252	0.159221	0.0347956	0.00650621	0.00117663	0.00053089	0.000275516	0.000158905	9.94E-05
indel5 ratio	7.30499			indel5	0	2.83E-122	3.77E-35	1.54E-11	0.000931769	0.314234	1	0.461871	0.0957957	0.01475	0.00212862	0.0409264	0.314234	0.799617	1
DEFA1A3 ratio	2.22248			DEFA1A3	5.45E-24	0.316789	0.382082	0.0164194	0.316789	1	0.382082	0.316789	0.989099	0.819754	0.382082	0.880915	1	0.702314	0.382082
7bp dup ratio	2.51029			7bp dup	4.02E-35	0.104374	0.396676	0.00810337	0.104374	1	0.396676	0.104374	0.819458	0.88797	0.396676	0.628708	1	0.768557	0.396676
minimum ratio		7.78315
Sample ID		C0911	5	Combined	0	5.43E-59	1.15E-09	1	0.000572302	0.000536498	6.15E-07	8.82E-11	3.48E-11	1.13E-10	1.42E-11	8.16E-12	1.47E-12	1.28E-12	5.20E-12
PRT1	4.97043			PRT1	3.34E-48	7.59E-10	0.0967158	1	0.221653	0.0152459	0.000818094	4.78E-05	3.42E-06	8.70E-06	1.27E-06	1.13E-06	1.01E-06	9.19E-07	8.41E-07
PRT2	4.21899			PRT2	5.45E-27	0.000507906	1	0.43822	0.0495213	0.00407171	0.000350379	3.57E-05	4.46E-06	5.57E-07	8.21E-08	1.06E-07	1.26E-07	1.44E-07	1.58E-07
indel5 ratio	5.20976			indel5	2.9447e-311	4.11E-44	3.48E-09	0.0720313	1	0.256234	0.0210636	0.00140375	0.0720313	0.620729	1	0.64807	0.256234	0.078158	0.384727
DEFA1A3 ratio	2.76796			DEFA1A3	1.55E-47	0.00107246	1	0.200274	0.015275	0.324169	1	0.601378	0.200274	0.635904	1	0.785787	0.432946	0.781804	1
7bp dup ratio	0.667614			7bp dup	0.0215783	0.0202031	0.0215783	1	0.0215783	0.657762	0.64348	0.386438	1	0.373921	0.862281	0.850998	0.657762	1	0.64348
minimum ratio		1747.33
Sample ID		C0913	8	Combined	0	3.78E-294	5.90E-77	1.23E-27	1.24E-08	0.0357973	1	0.265913	0.00195496	4.58E-05	2.99E-06	1.41E-05	9.93E-06	1.44E-05	2.42E-06
PRT1	7.87001			PRT1	3.69E-187	1.68E-57	5.03E-18	6.80E-07	0.0162878	0.565785	1	0.431857	0.0961508	0.035618	0.00773679	0.00307617	0.00141484	0.00073048	0.000413564
PRT2	8.93721			PRT2	3.04E-261	3.24E-85	1.42E-18	1.81E-08	0.000820292	0.105195	0.70522	1	0.614662	0.238487	0.071242	0.0271588	0.0116147	0.00551659	0.00286889
indel5 ratio	1.1998			indel5	0.39565	0.000231354	0.39565	0.0753619	0.39565	0.393904	0.39565	0.714677	0.39565	0.901218	0.39565	0.980901	0.39565	1	0.568945
DEFA1A3 ratio	6.5801			DEFA1A3	0	1.12E-77	5.74E-23	5.99E-08	0.00691529	0.371477	1	0.761933	0.338031	0.120805	0.040523	0.0884417	0.371477	0.767257	1
7bp dup ratio	6.37756			7bp dup	0	5.78E-73	7.78E-20	4.76E-06	0.0725595	0.882343	0.769344	0.242733	0.0530928	0.0106314	0.0725595	0.418259	0.882343	1	0.769344
minimum ratio		3.76064
Sample ID		C0915	7	Combined	0	3.01E-143	2.44E-35	7.31E-10	0.000165695	1	0.166841	0.732935	0.902208	0.197544	0.00817974	0.000928442	0.000180728	0.000169105	7.11E-05
PRT1	6.96675			PRT1	4.42E-134	2.64E-38	7.83E-11	0.00141028	0.357361	1	0.405671	0.0720031	0.00928392	0.00456745	0.000814602	0.000373317	0.00019643	0.000114668	7.25E-05
PRT2	9.10479			PRT2	5.12E-274	4.39E-90	7.97E-20	3.69E-09	0.000342443	0.0674448	0.591884	1	0.690882	0.291058	0.0921813	0.0353445	0.0150709	0.007108	0.00366393
indel5 ratio	1.60423			indel5	3.12E-06	0.080184	1.75E-05	1	0.080184	0.38527	0.740519	0.106985	1	0.487472	0.694769	0.925912	0.38527	1	0.740519
DEFA1A3 ratio	3.93333			DEFA1A3	4.37E-125	9.12E-16	0.00772237	0.877144	0.58282	0.11465	0.0184956	0.264301	0.877144	0.944196	0.58282	0.274568	0.472065	0.877144	1
7bp dup ratio	1.26985			7bp dup	0.080203	0.00982862	0.080203	0.443915	0.080203	0.929207	0.140438	0.996533	0.443915	0.893715	0.74469	0.766187	0.929207	0.654779	1
minimum ratio		1.10839
Sample ID		C0917	6	Combined	6.41448e-315	9.36E-63	6.94E-13	6.06E-05	1	0.000209094	2.12E-05	8.44E-08	4.30E-08	3.37E-09	6.73E-10	4.59E-11	2.60E-11	1.57E-11	1.20E-11
PRT1	5.62415			PRT1	1.87E-71	6.10E-17	0.00139721	0.709919	1	0.174563	0.0150764	0.00111403	8.80E-05	0.000112037	1.69E-05	1.14E-05	8.31E-06	6.36E-06	5.06E-06
PRT2	5.88864			PRT2	3.12E-82	1.89E-20	0.0031394	0.464191	1	0.390493	0.0769716	0.0119881	0.00180858	0.000259788	3.99E-05	2.46E-05	1.66E-05	1.20E-05	9.04E-06
indel5 ratio	1.03525			indel5	1	8.27E-06	1	0.00478897	1	0.0458015	1	0.132141	1	0.236802	1	0.338204	1	0.427527	1
DEFA1A3 ratio	4.317			DEFA1A3	1.00E-158	9.45E-22	0.000204484	0.465289	0.960715	0.305099	0.0605071	0.0459719	0.465289	1	0.960715	0.604082	0.305099	0.465289	0.870279
7bp dup ratio	0.485481			7bp dup	0.000104875	1	0.000743065	0.0792272	1	0.210888	0.290649	1	0.558239	0.469431	1	0.765878	0.59265	1	0.290649
minimum ratio		4782.54
Sample ID		C0918	9	Combined	0	6.81E-212	1.04E-62	1.62E-23	5.67E-10	0.0362663	0.087477	1	0.0121151	0.00130446	1.32E-05	3.81E-06	7.67E-06	3.54E-06	3.98E-06
PRT1	9.41448			PRT1	1.87E-298	1.82E-99	8.88E-35	1.67E-15	6.82E-07	0.00592627	0.289654	1	0.848412	0.375549	0.133313	0.0521213	0.0222382	0.0103979	0.00528975
PRT2	6.13145			PRT2	8.41E-93	5.63E-24	0.000591302	0.260881	1	0.538721	0.127836	0.0221796	0.00355917	0.000534323	8.43E-05	4.80E-05	3.04E-05	2.07E-05	1.50E-05
indel5 ratio	1.37278			indel5	0.0136727	0.00429504	0.0136727	0.47806	0.0136727	0.995766	0.121995	0.92023	0.47806	0.703253	0.83004	0.522011	0.995766	0.47806	1
DEFA1A3 ratio	6.74074			DEFA1A3	0	5.87E-83	7.46E-25	9.49E-09	0.00313979	0.282021	1	0.890998	0.433381	0.163618	0.0566982	0.0541488	0.282021	0.682089	1
7bp dup ratio	0.824044			7bp dup	0.342766	4.66E-07	0.342766	0.145054	0.342766	0.715976	0.342766	0.973314	0.342766	1	0.442401	0.953647	0.715976	0.892756	0.88821
minimum ratio		11.4316
Sample ID		C0919	5	Combined	1.79E-170	1.28E-26	4.33E-08	1	6.46E-05	4.85E-06	3.52E-06	6.05E-09	3.05E-10	9.33E-12	7.58E-13	2.48E-12	1.06E-12	9.83E-13	6.08E-13
PRT1	5.12016			PRT1	3.84E-53	2.59E-11	0.0424988	1	0.325514	0.0270492	0.00159288	9.72E-05	7.06E-06	1.51E-05	2.22E-06	1.84E-06	1.57E-06	1.37E-06	1.21E-06
PRT2	4.76922			PRT2	8.11E-42	6.47E-08	0.464805	1	0.245459	0.0297229	0.00308342	0.000339934	4.32E-05	5.47E-06	7.97E-07	7.76E-07	7.49E-07	7.20E-07	6.90E-07
indel5 ratio	1.69401			indel5	3.62E-08	0.18276	5.95E-05	0.773402	0.18276	0.134513	0.957469	0.18276	0.773402	0.759849	0.348264	1	0.614638	0.773402	0.957469
DEFA1A3 ratio	3.14103			DEFA1A3	2.59E-68	1.52E-06	0.599989	0.581796	0.0719641	0.0275038	0.599989	1	0.581796	0.220708	0.599989	0.994724	0.900103	0.581796	0.599989
7bp dup ratio	0.67808			7bp dup	0.0276488	0.0123471	0.0276488	1	0.0276488	0.734099	0.561113	0.451007	1	0.302703	0.924009	0.786418	0.734099	1	0.571016
minimum ratio		15486.5
Sample ID		C0920	8	Combined	0	9.05E-300	4.39E-82	1.18E-27	2.19E-08	0.0670892	1	0.0663452	0.000396871	1.49E-06	4.34E-08	2.45E-07	8.69E-07	7.54E-07	2.76E-07
PRT1	8.28674			PRT1	1.22E-214	1.08E-67	5.38E-22	7.41E-09	0.00192636	0.255274	1	0.705963	0.214466	0.0767602	0.0186752	0.00718686	0.00317739	0.00157532	0.000857718
PRT2	7.5791			PRT2	5.69E-169	9.19E-51	5.75E-10	0.000630442	0.163313	0.98981	1	0.421554	0.117035	0.0259228	0.00524621	0.0021604	0.0010301	0.000550414	0.000321664
indel5 ratio	7.40912			indel5	0	3.48E-127	6.76E-37	2.82E-12	0.000451698	0.244372	1	0.532064	0.119799	0.0193551	0.00287175	0.0261263	0.244372	0.718381	1
DEFA1A3 ratio	5.87079			DEFA1A3	0	2.17E-56	1.74E-15	7.41E-05	0.127501	0.897412	0.825942	0.346067	0.109011	0.0320012	0.127501	0.498472	0.897412	1	0.825942
7bp dup ratio	0			7bp dup	1	1	1	1	1	1	1	1	1	1	1	1	1	1	1
minimum ratio		14.9055
Sample ID		C0921	7	Combined	0	2.62E-108	9.64E-25	4.85E-06	0.0334224	1	0.000375134	1.49E-06	4.97E-08	1.95E-07	9.38E-08	2.01E-08	1.33E-08	1.16E-09	2.13E-10
PRT1	6.01751			PRT1	7.54E-88	2.26E-22	2.43E-05	0.188311	1	0.349021	0.0438108	0.00396036	0.000347035	0.000313179	4.88E-05	2.88E-05	1.88E-05	1.31E-05	9.69E-06
PRT2	6.99222			PRT2	2.21E-135	1.02E-38	3.47E-07	0.0122111	0.488205	1	0.523212	0.146331	0.0313427	0.00577772	0.00103526	0.00047191	0.00024714	0.000143678	9.05E-05
indel5 ratio	0.766417			indel5	0.0368363	6.69E-05	0.0368363	0.678202	0.0368363	0.989237	0.120721	0.720539	0.678202	0.506752	1	0.374633	0.989237	0.678202	0.860151
DEFA1A3 ratio	5.1788			DEFA1A3	4.97E-249	6.28E-39	1.18E-09	0.0116602	0.657571	0.925644	0.374473	0.101323	0.0252587	0.184526	0.657571	1	0.925644	0.640468	0.374473
7bp dup ratio	0.180341			7bp dup	7.41E-11	6.88E-07	0.00066729	0.0676457	0.716634	0.793388	0.0917921	0.00891017	0.0676457	0.291996	0.716634	1	0.793388	0.357894	0.190946
minimum ratio		29.9201
Sample ID		C0922	9	Combined	0	0	2.65E-172	4.09E-65	2.23E-24	5.61E-08	0.060524	1	0.0764539	0.000488938	1.04E-06	5.20E-08	5.81E-08	1.32E-07	9.73E-07
PRT1	9.24899			PRT1	2.61E-285	1.95E-94	9.85E-33	2.01E-14	2.57E-06	0.0114734	0.374326	1	0.717412	0.299332	0.0998763	0.0385889	0.0164429	0.00771849	0.00395229
PRT2	8.50097			PRT2	2.07E-229	3.63E-73	1.70E-15	8.62E-07	0.00654135	0.289811	1	0.922631	0.426514	0.135391	0.0351093	0.0133943	0.00583489	0.00284449	0.00152242
indel5 ratio	9.0586			indel5	0	6.13E-218	2.63E-70	3.60E-27	4.18E-11	0.000173939	0.0922039	0.817168	1	0.458236	0.129821	0.0295769	0.00624258	0.00821914	0.0922039
DEFA1A3 ratio	7			DEFA1A3	0	6.92E-92	4.23E-28	3.61E-10	0.000704095	0.151192	0.857672	1	0.570631	0.237285	0.0871741	0.0311432	0.151192	0.478452	0.857672
7bp dup ratio	7.09964			7bp dup	0	9.15E-99	6.96E-29	8.87E-10	0.00220751	0.313718	1	0.648713	0.214158	0.054268	0.0127985	0.0533899	0.313718	0.749408	1
minimum ratio		13.0798
Sample ID		C0925	8	Combined	0	0	5.61E-134	8.69E-47	2.22E-15	0.000633559	1	0.32256	0.00212737	4.30E-06	1.77E-07	2.85E-08	1.22E-08	9.35E-08	2.26E-07
PRT1	8.25577			PRT1	1.55E-212	6.53E-67	1.09E-21	1.05E-08	0.00227197	0.271516	1	0.679445	0.201441	0.0721315	0.0173934	0.00670504	0.00297164	0.00147724	0.000806442
PRT2	7.4697			PRT2	1.94E-162	2.11E-48	2.02E-09	0.00113518	0.20415	1	0.887158	0.344645	0.0908163	0.0193864	0.00382719	0.00160117	0.000775261	0.000420167	0.00024873
indel5 ratio	8.7251			indel5	0	1.28E-197	1.13E-62	1.15E-23	2.29E-09	0.00125281	0.217319	1	0.81887	0.291267	0.0701588	0.0144016	0.00284479	0.0313393	0.217319
DEFA1A3 ratio	6.74142			DEFA1A3	0	5.57E-83	7.32E-25	9.42E-09	0.00312914	0.281686	1	0.891601	0.433848	0.163833	0.056781	0.0540344	0.281686	0.681743	1
7bp dup ratio	6.3112			7bp dup	0	8.77E-71	4.39E-19	9.51E-06	0.0945563	0.937895	0.735722	0.219142	0.0464292	0.00913689	0.0945563	0.483819	0.937895	1	0.735722
minimum ratio		3.1002
Sample ID		C0926	6	Combined	1.87745e-320	7.41E-59	1.21E-13	0.00178008	1	0.000308431	3.52E-05	9.24E-08	1.20E-09	2.91E-09	1.15E-10	3.33E-11	2.41E-11	1.33E-11	6.08E-12
PRT1	5.9398			PRT1	1.72E-84	2.97E-21	5.61E-05	0.247903	1	0.30198	0.0350238	0.00303141	0.000259568	0.000249645	3.86E-05	2.34E-05	1.56E-05	1.11E-05	8.28E-06
PRT2	4.71308			PRT2	3.93E-40	1.98E-07	0.554843	1	0.224793	0.0260179	0.00263782	0.000287701	3.64E-05	4.60E-06	6.70E-07	6.70E-07	6.60E-07	6.45E-07	6.27E-07
indel5 ratio	1.15137			indel5	0.704818	9.89E-05	0.704818	0.0399119	0.704818	0.25614	0.704818	0.542375	0.704818	0.768123	0.704818	0.914143	0.704818	1	0.704818
DEFA1A3 ratio	4.68217			DEFA1A3	1.61E-194	2.02E-28	2.26E-06	0.135617	1	0.556587	0.143156	0.0309322	0.135617	0.630168	1	0.878626	0.556587	0.29528	0.440015
7bp dup ratio	0.52228			7bp dup	0.000387713	1	0.000387713	0.210184	1	0.0436272	0.598302	1	0.210184	0.828677	1	0.419386	0.945893	1	0.598302
minimum ratio		561.773
Sample ID		C0927	11	Combined	0	3.77E-257	8.41E-68	1.85E-29	1.66E-11	5.66E-06	0.198596	0.0332556	0.953201	1	0.243628	0.0845242	0.010173	0.00123922	0.000475974
PRT1	8.91512			PRT1	1.19E-259	1.19E-84	9.23E-29	2.49E-12	3.32E-05	0.0409687	0.612694	1	0.520656	0.198536	0.0588625	0.0224281	0.0095969	0.00456301	0.00237597
PRT2	10.3862			PRT2	0	9.90E-132	9.98E-31	2.39E-15	9.73E-08	0.000745767	0.0665361	0.516481	1	0.869592	0.464517	0.207986	0.0935682	0.044159	0.0221475
indel5 ratio	1.69914			indel5	2.76E-08	0.191266	6.39E-05	0.757968	0.191266	0.125675	0.967958	0.191266	0.757968	0.776943	0.332523	1	0.632121	0.757968	0.967958
DEFA1A3 ratio	4.78909			DEFA1A3	1.14E-205	1.59E-30	5.34E-07	0.0901398	1	0.668842	0.187822	0.0423306	0.0901398	0.535997	1	0.979809	0.668842	0.373695	0.348735
7bp dup ratio	0.954076			7bp dup	1	3.94E-13	1	0.00169473	1	0.0822835	1	0.296792	1	0.519071	1	0.690155	1	0.810294	1
minimum ratio		1.0491
Sample ID		C0928	10	Combined	0	2.30E-189	2.86E-60	6.00E-23	9.22E-13	1.38E-05	0.0338987	0.160323	1	0.0108636	0.00305796	0.00115519	0.000217597	0.000103529	9.76E-06
PRT1	9.73077			PRT1	0	1.76E-109	6.68E-39	1.01E-17	4.11E-08	0.00133571	0.146005	0.841618	1	0.509027	0.204666	0.0825991	0.0355516	0.0165723	0.00835422
PRT2	8.38376			PRT2	3.10E-221	4.11E-70	9.58E-15	2.12E-06	0.0101733	0.343297	1	0.827353	0.355981	0.107425	0.0268894	0.0103003	0.00452139	0.00222387	0.00120117
indel5 ratio	1.49801			indel5	0.00025422	0.02406	0.00025422	0.911806	0.02406	0.813238	0.395308	0.409195	0.911806	0.214683	1	0.595659	0.813238	0.911806	0.587978
DEFA1A3 ratio	3.42088			DEFA1A3	2.09E-86	2.59E-09	0.212418	0.889519	0.179991	0.022286	0.212418	0.901185	0.889519	0.459682	0.212418	0.696221	1	0.889519	0.598385
7bp dup ratio	1.52869			7bp dup	6.17E-05	0.147266	0.000239026	1	0.147266	0.480606	0.798311	0.180273	1	0.58124	0.75526	0.945291	0.480606	1	0.798311
minimum ratio		6.2374
Sample ID		C0929	9	Combined	0	2.24E-119	2.69E-22	2.81E-07	0.15683	0.324753	0.200498	1	0.106032	0.108402	0.00641492	0.00435334	0.000153853	0.000133342	5.23E-05
PRT1	5.84002			PRT1	2.90E-80	7.51E-20	0.000159854	0.349609	1	0.252192	0.026525	0.00217693	0.000181299	0.000189809	2.91E-05	1.82E-05	1.25E-05	9.06E-06	6.91E-06
PRT2	9.07405			PRT2	1.19E-271	3.51E-89	1.36E-19	4.95E-09	0.000402706	0.073248	0.61147	1	0.676017	0.280467	0.0878645	0.0336453	0.0143516	0.00677667	0.0034985
indel5 ratio	1.1992			indel5	0.398567	0.00022882	0.398567	0.0747495	0.398567	0.39174	0.398567	0.712163	0.398567	0.899382	0.398567	0.980019	0.398567	1	0.566423
DEFA1A3 ratio	3.18079			DEFA1A3	9.30E-71	6.57E-07	0.530073	0.623581	0.0821623	0.0192335	0.530073	1	0.623581	0.246209	0.530073	0.96205	0.925254	0.623581	0.530073
7bp dup ratio	0.20284			7bp dup	2.63E-10	4.75E-06	0.00492009	0.292701	1	0.196201	0.00492009	0.0542385	0.292701	0.773253	1	0.633082	0.196201	0.292701	0.605561
minimum ratio		3.07926
Sample ID		C0931	8	Combined	0	5.55E-101	2.55E-25	1.60E-11	6.85E-05	0.287678	1	0.0309106	0.000945813	0.000326399	2.05E-05	1.77E-06	2.83E-07	1.98E-07	8.64E-08
PRT1	7.92974			PRT1	5.46E-191	6.43E-59	1.42E-18	3.64E-07	0.0121314	0.507077	1	0.461921	0.107285	0.0393992	0.00869079	0.00343497	0.00156957	0.000805168	0.000453094
PRT2	7.10609			PRT2	1.27E-141	6.12E-41	1.06E-07	0.00708124	0.399931	1	0.59	0.177727	0.039874	0.00759594	0.00139052	0.000619484	0.000317871	0.000181511	0.00011257
indel5 ratio	0.354662			indel5	2.12E-09	0.00833096	1	0.00366949	0.00833096	0.334723	1	0.222147	0.130446	0.643475	1	0.489593	0.334723	0.800621	1
DEFA1A3 ratio	0			DEFA1A3	1	1	1	1	1	1	1	1	1	1	1	1	1	1	1
7bp dup ratio	0			7bp dup	1	1	1	1	1	1	1	1	1	1	1	1	1	1	1
minimum ratio		3.4761
Sample ID		C0932	7	Combined	5.87076e-314	6.91E-69	9.78E-16	3.33E-08	0.000151346	1	0.00453585	0.000595148	1.64E-05	6.13E-06	5.27E-08	3.74E-08	1.38E-08	3.09E-09	6.97E-10
PRT1	6.80772			PRT1	1.25E-125	2.63E-35	9.70E-10	0.00424556	0.527363	1	0.324511	0.0504958	0.0060215	0.00320784	0.000556418	0.000264107	0.000143286	8.59E-05	5.56E-05
PRT2	6.49729			PRT2	7.49E-110	9.69E-30	3.96E-05	0.10201	1	0.915717	0.296475	0.0618833	0.0110784	0.001798	0.000297145	0.000152368	8.83E-05	5.60E-05	3.80E-05
indel5 ratio	2.50235			indel5	1.43E-38	0.191752	0.148812	0.000597685	0.191752	0.92435	0.148812	0.191752	1	0.610159	0.191752	0.87037	0.92435	0.453953	0.148812
DEFA1A3 ratio	2.64114			DEFA1A3	2.55E-41	0.00634907	1	0.1291	0.00873798	0.571682	1	0.451046	0.247433	0.886354	1	0.635899	0.571682	0.987987	1
7bp dup ratio	1.27176			7bp dup	0.0772823	0.010057	0.0772823	0.449412	0.0772823	0.932435	0.142946	0.993587	0.449412	0.886847	0.750329	0.757549	0.932435	0.645558	1
minimum ratio		220.466
Sample ID		C0935	8	Combined	0	1.81E-141	1.35E-35	7.85E-14	3.01E-08	1.27E-05	1	0.325737	0.00495687	0.000139367	0.000112516	6.35E-05	6.87E-06	2.20E-07	5.29E-07
PRT1	8.00712			PRT1	5.27E-196	8.94E-61	2.68E-19	1.60E-07	0.00823592	0.439002	1	0.504786	0.123979	0.0451053	0.0101541	0.00398502	0.00180633	0.000919218	0.000513347
PRT2	8.30427			PRT2	9.00E-216	4.48E-68	3.04E-14	3.87E-06	0.0136517	0.38424	1	0.769601	0.315764	0.0921487	0.0225333	0.00866365	0.00382512	0.00189366	0.00102952
indel5 ratio	3.49164			indel5	1.03E-107	2.05E-09	0.585297	0.273722	0.00603487	0.00697473	0.585297	0.893015	0.273722	0.0620694	0.585297	1	0.674049	0.273722	0.585297
DEFA1A3 ratio	3.00567			DEFA1A3	2.46E-60	2.12E-05	0.807936	0.420804	0.0426909	0.0791341	0.807936	0.902896	0.420804	0.254365	0.807936	1	0.743948	0.420804	0.807936
7bp dup ratio	1.70948			7bp dup	2.62E-08	0.489653	0.0016504	0.517605	0.489653	0.0642661	0.995721	0.489653	0.517605	1	0.489653	0.865942	0.93314	0.517605	0.995721
minimum ratio		3.06996
Sample ID		C0936	4	Combined	7.00E-131	4.40E-08	1	7.70E-05	2.21E-10	9.58E-10	2.22E-11	2.91E-14	4.77E-17	1.17E-15	5.95E-17	9.49E-17	1.18E-16	6.41E-16	1.57E-15
PRT1	3.63866			PRT1	8.10E-15	0.211612	1	0.0426482	0.000864647	2.09E-05	7.45E-07	4.00E-08	3.10E-09	5.13E-08	7.86E-09	1.41E-08	2.17E-08	3.01E-08	3.88E-08
PRT2	3.59325			PRT2	5.95E-14	0.338321	1	0.106069	0.00626794	0.00038587	2.98E-05	2.99E-06	3.86E-07	4.93E-08	7.58E-09	1.40E-08	2.20E-08	3.10E-08	4.05E-08
indel5 ratio	0			indel5	1	1	1	1	1	1	1	1	1	1	1	1	1	1	1
DEFA1A3 ratio	2.82488			DEFA1A3	1.87E-50	0.000461107	1	0.247849	0.0200932	0.247271	1	0.690951	0.247849	0.542536	1	0.870138	0.512567	0.698944	1
7bp dup ratio	2.87714			7bp dup	7.75E-54	0.00133288	1	0.0687076	0.00202775	0.48096	1	0.35296	0.160768	0.853784	1	0.553159	0.48096	0.984139	1
minimum ratio		12981.4
Sample ID		C0937	6	Combined	0	2.03E-107	2.34E-22	0.000563436	1	0.0013348	4.53E-06	1.10E-07	3.18E-09	4.57E-08	1.71E-09	1.69E-10	1.84E-10	4.87E-11	1.95E-11
PRT1	5.91587			PRT1	1.81E-83	6.49E-21	7.23E-05	0.269458	1	0.289044	0.032734	0.00279659	0.000237826	0.000233361	3.60E-05	2.20E-05	1.47E-05	1.05E-05	7.92E-06
PRT2	5.94814			PRT2	9.11E-85	2.72E-21	0.00210475	0.404462	1	0.421588	0.0868332	0.0138714	0.0021229	0.000308081	4.76E-05	2.88E-05	1.91E-05	1.36E-05	1.01E-05
indel5 ratio	5.50082			indel5	0	1.43E-52	1.06E-11	0.0140169	0.998705	0.532367	0.0619774	0.00487202	0.0140169	0.324474	0.998705	1	0.532367	0.199437	0.151559
DEFA1A3 ratio	3.88569			DEFA1A3	3.50E-121	4.37E-15	0.0114769	0.927192	0.543018	0.101452	0.0160285	0.316921	0.927192	0.923765	0.543018	0.24792	0.538815	0.927192	1
7bp dup ratio	1.83789			7bp dup	2.63E-11	0.808365	0.00554482	0.174387	0.808365	0.0889105	0.703929	0.808365	0.21223	0.930351	0.808365	0.471338	1	0.808365	0.703929
minimum ratio		749.175
Sample ID		C0938	6	Combined	0	1.09E-84	3.90E-19	0.00011841	1	0.00101822	1.50E-05	4.28E-08	3.13E-09	2.40E-08	1.45E-09	1.05E-10	6.28E-11	1.13E-11	8.04E-12
PRT1	5.68813			PRT1	5.12E-74	8.73E-18	0.000745236	0.578398	1	0.194067	0.0177323	0.00134975	0.000108198	0.000129764	1.96E-05	1.30E-05	9.27E-06	6.99E-06	5.49E-06
PRT2	6.08993			PRT2	5.95E-91	2.35E-23	0.000792229	0.288657	1	0.509011	0.116878	0.019891	0.00315646	0.0004701	7.38E-05	4.26E-05	2.72E-05	1.88E-05	1.37E-05
indel5 ratio	5.24131			indel5	5.49009e-316	5.34E-45	1.90E-09	0.0607899	1	0.276265	0.0235246	0.0015935	0.0607899	0.580502	1	0.67777	0.276265	0.0860468	0.349387
DEFA1A3 ratio	1.76797			DEFA1A3	1.36E-10	1	0.0345343	0.122066	1	0.25584	0.545727	1	0.461712	0.793188	1	0.597938	0.910831	1	0.545727
7bp dup ratio	1.89755			7bp dup	7.79E-13	1	0.0100726	0.0955767	1	0.145836	0.56259	1	0.326266	0.855808	1	0.467248	0.989201	1	0.56259
minimum ratio		982.109
Sample ID		C0939	7	Combined	0	1.49E-110	5.87E-25	6.29E-10	0.0394773	1	0.0117092	0.000195033	7.36E-05	2.54E-05	4.89E-07	4.25E-07	8.05E-08	7.17E-09	9.20E-10
PRT1	6.92509			PRT1	7.65E-132	1.65E-37	1.53E-10	0.00189001	0.396331	1	0.382234	0.0654973	0.00826968	0.00415061	0.000734738	0.000339728	0.000180159	0.00010589	6.74E-05
PRT2	7.25136			PRT2	8.93E-150	7.45E-44	2.25E-08	0.0034647	0.307703	1	0.691354	0.229807	0.0548524	0.0109178	0.00205716	0.000892054	0.000446657	0.000249552	0.000151812
indel5 ratio	2.50133			indel5	1.61E-38	0.193228	0.147793	0.000591887	0.193228	0.922076	0.147793	0.193228	1	0.607519	0.193228	0.871692	0.922076	0.451643	0.147793
DEFA1A3 ratio	4.77046			DEFA1A3	1.05E-203	3.74E-30	6.89E-07	0.0969024	1	0.647359	0.17896	0.0400281	0.0969024	0.551598	1	0.96103	0.647359	0.358366	0.363403
7bp dup ratio	0			7bp dup	1	1	1	1	1	1	1	1	1	1	1	1	1	1	1
minimum ratio		25.331
Sample ID		C0940	6	Combined	3.76E-226	2.11E-45	1.10E-11	9.35E-05	1	0.00136295	0.000889444	0.000820368	0.00062922	0.00018089	0.000103982	8.73E-06	1.79E-05	2.00E-05	9.09E-06
PRT1	6.24516			PRT1	5.00E-98	8.84E-26	1.90E-06	0.0811706	1	0.545417	0.0875949	0.00908595	0.000858259	0.000650627	0.000103982	5.73E-05	3.52E-05	2.35E-05	1.66E-05
PRT2	0			PRT2	1	1	1	1	1	1	1	1	1	1	1	1	1	1	1
indel5 ratio	1.06518			indel5	1	1.58E-05	1	0.00853245	1	0.0745609	1	0.200276	1	0.339739	1	0.464925	1	0.568081	1
DEFA1A3 ratio	3.93443			DEFA1A3	3.55E-125	8.80E-16	0.00765144	0.876009	0.583783	0.114978	0.0185577	0.263185	0.876009	0.944679	0.583783	0.275224	0.470612	0.876009	1
7bp dup ratio	0.490646			7bp dup	0.000123875	1	0.000443264	0.0899571	1	0.170167	0.319423	1	0.48857	0.505713	1	0.695543	0.630122	1	0.319423
minimum ratio		733.704
Sample ID		C0941	4	Combined	2.32E-149	1.51E-10	1	6.09E-05	1.20E-07	2.77E-06	6.21E-09	1.85E-12	1.07E-13	4.33E-13	4.09E-15	4.73E-15	1.69E-14	3.53E-14	1.98E-14
PRT1	4.43676			PRT1	2.10E-32	2.51E-05	1	0.772644	0.0526228	0.00207458	8.64E-05	4.58E-06	3.23E-07	1.62E-06	2.37E-07	2.71E-07	2.97E-07	3.16E-07	3.28E-07
PRT2	3.84586			PRT2	8.96E-19	0.0352119	1	0.17888	0.0133278	0.00090451	7.20E-05	7.20E-06	9.11E-07	1.15E-07	1.73E-08	2.74E-08	3.84E-08	4.95E-08	6.03E-08
indel5 ratio	2.95468			indel5	8.06E-66	0.000541306	0.860268	0.0186746	0.000541306	0.49961	0.860268	0.178064	0.14831	0.89193	0.860268	0.339156	0.49961	1	0.860268
DEFA1A3 ratio	0			DEFA1A3	1	1	1	1	1	1	1	1	1	1	1	1	1	1	1
7bp dup ratio	2.50786			7bp dup	5.18E-35	0.106613	0.392946	0.00797502	0.106613	1	0.392946	0.106613	0.823731	0.884439	0.392946	0.634004	1	0.76425	0.392946
minimum ratio		16422.6
Sample ID		C0942	8	Combined	0	0	2.97E-87	3.24E-31	9.33E-12	0.000673625	1	0.222272	0.00101879	3.20E-06	1.83E-05	3.49E-05	4.07E-05	9.46E-06	5.22E-06
PRT1	8.5529			PRT1	4.02E-233	1.39E-74	1.09E-24	3.41E-10	0.000447137	0.147732	1	0.992576	0.374948	0.135536	0.0357148	0.0136079	0.00591008	0.00287055	0.00153046
PRT2	8.86372			PRT2	9.80E-256	4.03E-83	4.93E-18	3.59E-08	0.00119372	0.127292	0.760188	1	0.584711	0.219024	0.0638176	0.0242928	0.01041	0.00496225	0.00259164
indel5 ratio	6.5122			indel5	0	4.80E-88	3.03E-23	1.06E-06	0.0756529	1	0.582602	0.10547	0.0128902	0.0015552	0.0756529	0.501229	1	0.95694	0.582602
DEFA1A3 ratio	6.65328			DEFA1A3	0	4.60E-80	8.08E-24	2.61E-08	0.00484525	0.328149	1	0.817441	0.377929	0.138417	0.0471072	0.0709092	0.328149	0.727693	1
7bp dup ratio	3.27258			7bp dup	1.33E-78	7.94E-07	0.759478	0.320856	0.0160368	0.0367178	0.759478	0.873663	0.320856	0.16845	0.759478	1	0.677357	0.320856	0.759478
minimum ratio		4.49899
Sample ID		C0943	5	Combined	0	5.21E-48	7.94E-06	1	0.0106854	1.72E-06	5.24E-08	6.06E-09	3.05E-10	6.76E-11	5.56E-13	9.92E-13	6.58E-13	1.16E-12	8.22E-13
PRT1	4.90425			PRT1	4.38E-46	3.20E-09	0.137283	1	0.188421	0.011976	0.000618634	3.56E-05	2.53E-06	6.97E-06	1.02E-06	9.29E-07	8.54E-07	7.89E-07	7.33E-07
PRT2	5.07619			PRT2	1.39E-51	8.68E-11	0.166351	1	0.41138	0.0652512	0.007795	0.000921554	0.000120454	1.56E-05	2.28E-06	1.93E-06	1.67E-06	1.47E-06	1.32E-06
indel5 ratio	0			indel5	1	1	1	1	1	1	1	1	1	1	1	1	1	1	1
DEFA1A3 ratio	4.1463			DEFA1A3	2.83E-143	5.61E-19	0.00113276	0.642465	0.780636	0.197547	0.0354384	0.106559	0.642465	1	0.780636	0.428263	0.240285	0.642465	0.953952
7bp dup ratio	3.68937			7bp dup	8.58E-110	1.74E-11	0.160071	0.812156	0.0921422	0.00581007	0.160071	0.904549	0.812156	0.324519	0.160071	0.67381	1	0.812156	0.465117
minimum ratio		93.5855
Sample ID		C0945	9	Combined	0	5.33591e-322	2.80E-85	5.52E-36	1.40E-17	4.50E-11	0.00109797	1	0.519432	0.00777693	0.000587801	0.0125472	0.0127917	0.00218889	0.000138297
PRT1	9.6481			PRT1	1.56542e-317	8.40E-107	8.71E-38	4.10E-17	9.07E-08	0.00207687	0.183198	0.920964	1	0.489113	0.19021	0.0760427	0.0326291	0.0152134	0.00768432
PRT2	10.3639			PRT2	0	6.10E-131	1.61E-30	3.15E-15	1.15E-07	0.000818865	0.0698968	0.526902	1	0.857472	0.453381	0.202115	0.0907377	0.0427875	0.0214568
indel5 ratio	3.94862			indel5	1.70E-151	4.79E-16	0.0551078	0.875197	0.0626983	0.00180625	0.0551078	0.800389	0.875197	0.301161	0.0626983	0.487435	1	0.875197	0.464885
DEFA1A3 ratio	6.06599			DEFA1A3	0	6.61E-62	2.15E-17	1.27E-05	0.0647548	0.767146	0.926817	0.450932	0.154472	0.0475157	0.0647548	0.34318	0.767146	1	0.926817
7bp dup ratio	3.56612			7bp dup	5.08E-100	5.74E-10	0.29403	0.672912	0.0582402	0.00334221	0.29403	1	0.672912	0.226948	0.29403	0.854746	0.986376	0.672912	0.340948
minimum ratio		1.92518
Sample ID		C0946	7	Combined	0	5.07E-154	6.11E-40	6.35E-13	0.00301186	1	0.0914919	0.000146131	1.49E-05	1.79E-06	7.67E-07	8.38E-07	3.30E-07	5.89E-08	5.42E-09
PRT1	7.34352			PRT1	4.02E-155	8.22E-46	1.41E-13	8.74E-05	0.133203	1	0.718597	0.17948	0.0284545	0.012011	0.00230703	0.000984704	0.000485881	0.000267912	0.000161076
PRT2	7.41939			PRT2	1.78E-159	2.45E-47	3.55E-09	0.00147449	0.22478	1	0.836629	0.313283	0.0806418	0.0169317	0.00330574	0.00139378	0.000679847	0.000370956	0.000220942
indel5 ratio	0			indel5	1	1	1	1	1	1	1	1	1	1	1	1	1	1	1
DEFA1A3 ratio	5.86024			DEFA1A3	0	4.24E-56	2.19E-15	8.13E-05	0.132106	0.904794	0.820999	0.341342	0.10706	0.0313543	0.132106	0.508301	0.904794	1	0.820999
7bp dup ratio	0.176285			7bp dup	6.06E-11	4.93E-07	0.000464089	0.0504534	0.633782	0.919921	0.154284	0.00633725	0.0504534	0.234191	0.633782	1	0.919921	0.493391	0.154284
minimum ratio		10.9299
Sample ID		C0948	8	Combined	0	4.86E-115	1.80E-30	3.72E-11	5.95E-08	0.00165257	1	0.0258101	0.000651845	5.21E-05	2.17E-05	6.38E-06	2.63E-07	8.51E-08	1.18E-07
PRT1	8.0939			PRT1	1.06E-201	6.91E-63	4.03E-20	6.28E-08	0.00529389	0.372338	1	0.558782	0.14634	0.0528158	0.0121715	0.00474304	0.00213188	0.00107562	0.000595762
PRT2	7.14707			PRT2	6.71E-144	9.41E-42	6.89E-08	0.00580118	0.371751	1	0.616611	0.190892	0.0435688	0.00840124	0.00155024	0.000685225	0.000349122	0.00019811	0.000122187
indel5 ratio	3.38049			indel5	3.59E-98	4.64E-08	0.826295	0.186118	0.0032671	0.0242208	0.826295	0.787049	0.186118	0.148823	0.826295	1	0.535574	0.279465	0.826295
DEFA1A3 ratio	2.83861			DEFA1A3	3.61E-51	0.000374598	1	0.261308	0.0215131	0.231295	1	0.715119	0.261308	0.521684	1	0.892373	0.534462	0.679876	1
7bp dup ratio	1.56398			7bp dup	1.63E-05	0.1954	0.000356825	0.955457	0.1954	0.36009	0.892068	0.1954	0.955457	0.687469	0.632077	1	0.560239	0.955457	0.892068
minimum ratio		38.7445
Sample ID		C0951	8	Combined	0	2.97E-267	9.18E-71	6.00E-24	2.99E-07	0.117224	1	0.0711446	0.000596925	2.30E-05	5.02E-06	2.36E-06	3.25E-06	1.61E-06	4.34E-07
PRT1	7.96627			PRT1	2.38E-193	8.61E-60	6.47E-19	2.47E-07	0.0101126	0.47387	1	0.481574	0.114821	0.0419697	0.00934661	0.00368153	0.00167576	0.000856355	0.000480153
PRT2	8.23512			PRT2	4.50E-211	2.52E-66	8.22E-14	6.48E-06	0.0175699	0.423203	1	0.723388	0.284998	0.0808231	0.0193746	0.00747779	0.00331967	0.00165324	0.000904133
indel5 ratio	0			indel5	1	1	1	1	1	1	1	1	1	1	1	1	1	1	1
DEFA1A3 ratio	6.72786			DEFA1A3	0	1.58E-82	1.06E-24	1.10E-08	0.00334897	0.288449	1	0.879634	0.424625	0.159586	0.0551512	0.0563644	0.288449	0.68869	1
7bp dup ratio	6.00164			7bp dup	0	4.28E-61	8.01E-16	0.000167456	0.248219	1	0.49347	0.114569	0.0211989	0.0209323	0.248219	0.74913	1	0.815373	0.49347
minimum ratio		8.53068
Sample ID		C0953	8	Combined	0	6.78E-111	5.26E-30	2.31E-11	0.00064099	0.0766153	1	0.0596593	0.00797405	0.00129922	1.51E-05	1.07E-05	1.17E-06	5.14E-07	1.32E-07
PRT1	8.01185			PRT1	2.59E-196	6.87E-61	2.42E-19	1.52E-07	0.00804155	0.435114	1	0.507561	0.125092	0.0454874	0.010253	0.0040222	0.00182232	0.000926909	0.000517406
PRT2	7.38984			PRT2	9.48E-158	1.02E-46	4.94E-09	0.0017172	0.237742	1	0.808569	0.296377	0.075261	0.0156509	0.00303613	0.00128613	0.000630126	0.000345218	0.00020636
indel5 ratio	1.17626			indel5	0.526781	0.000151167	0.526781	0.0549078	0.526781	0.318	0.526781	0.623117	0.526781	0.83245	0.526781	0.947164	0.526781	1	0.526781
DEFA1A3 ratio	0			DEFA1A3	1	1	1	1	1	1	1	1	1	1	1	1	1	1	1
7bp dup ratio	0.596976			7bp dup	0.00355647	0.271096	0.00355647	0.684852	0.271096	0.235848	1	0.271096	0.684852	0.933773	0.392324	0.933396	0.825199	0.684852	1
minimum ratio		13.0522
Sample ID		C0957	7	Combined	0	1.53E-146	2.79E-36	4.23E-12	0.00129078	1	0.0101014	0.000152847	3.16E-05	2.73E-05	3.49E-06	1.43E-06	3.00E-07	1.94E-08	1.20E-09
PRT1	7.57652			PRT1	7.18E-169	9.22E-51	2.09E-15	1.32E-05	0.0655367	0.948091	1	0.315055	0.0576256	0.0226848	0.00458816	0.00189009	0.000901532	0.000481873	0.000281692
PRT2	7.10268			PRT2	1.96E-141	7.15E-41	1.10E-07	0.00719929	0.402361	1	0.587848	0.176678	0.0395826	0.00753285	0.00137807	0.000614343	0.000315421	0.000180207	0.000111813
indel5 ratio	5.58221			indel5	0	4.16E-55	1.68E-12	0.00757136	0.876651	0.582386	0.0754226	0.00624647	0.00757136	0.234879	0.876651	1	0.582386	0.232273	0.100875
DEFA1A3 ratio	1.28118			DEFA1A3	0.0157032	0.0886221	0.0157032	0.879636	0.0886221	0.943961	0.495761	0.697704	0.879636	0.494066	1	0.648702	0.943961	0.879636	0.823906
7bp dup ratio	2.37242			7bp dup	3.99E-29	0.302941	0.220961	0.00321801	0.302941	0.922486	0.220961	0.302941	1	0.661651	0.302941	0.911152	0.922486	0.52475	0.220961
minimum ratio		98.9965
Sample ID		C0958	4	Combined	4.74E-112	1.45E-07	1	3.72E-07	8.76E-11	1.56E-10	7.31E-12	4.03E-15	2.07E-17	2.37E-15	1.62E-16	2.25E-16	5.35E-16	3.83E-15	1.24E-14
PRT1	2.75864			PRT1	0.00155684	1	0.0149445	0.000102301	1.18E-06	2.66E-08	1.09E-09	7.40E-11	7.44E-12	5.98E-10	1.02E-10	3.29E-10	7.82E-10	1.52E-09	2.56E-09
PRT2	3.92994			PRT2	1.64E-20	0.0148737	1	0.216091	0.0175486	0.0012374	9.99E-05	1.00E-05	1.26E-06	1.58E-07	2.37E-08	3.58E-08	4.84E-08	6.06E-08	7.20E-08
indel5 ratio	3.21756			indel5	4.93E-85	2.54E-06	1	0.084436	0.00110622	0.100201	1	0.504147	0.084436	0.370747	1	0.759035	0.298677	0.563092	1
DEFA1A3 ratio	0			DEFA1A3	1	1	1	1	1	1	1	1	1	1	1	1	1	1	1
7bp dup ratio	0.353419			7bp dup	5.10E-07	0.0519867	0.906057	0.00270007	0.0519867	0.641807	0.906057	0.146267	0.353351	0.916139	0.906057	0.341814	0.641807	1	0.906057
minimum ratio		2.69E+06
Sample ID		C0960	6	Combined	4.13981e-314	1.71E-86	1.06E-10	8.70E-08	1	0.000173327	0.000123528	1.27E-07	1.65E-07	1.25E-08	9.04E-10	1.25E-10	5.41E-11	3.70E-11	5.20E-11
PRT1	6.05339			PRT1	2.03E-89	6.75E-23	1.64E-05	0.165513	1	0.373633	0.0486863	0.00449297	0.0003981	0.000349104	5.46E-05	3.19E-05	2.06E-05	1.43E-05	1.05E-05
PRT2	5.56592			PRT2	4.18E-69	3.88E-16	0.0247306	0.942183	1	0.264313	0.0417673	0.00573923	0.000808439	0.000110538	1.66E-05	1.15E-05	8.49E-06	6.59E-06	5.31E-06
indel5 ratio	0.982849			indel5	1	1.08E-15	1	0.00070875	1	0.0730172	1	0.322649	1	0.603034	1	0.818957	1	0.9652	1
DEFA1A3 ratio	4.29905			DEFA1A3	4.60E-157	1.88E-21	0.000246132	0.481894	0.939208	0.290922	0.0570538	0.0503617	0.481894	1	0.939208	0.581798	0.290922	0.481894	0.879016
7bp dup ratio	0.956137			7bp dup	1	3.01E-13	1	0.00153453	1	0.0776	1	0.28484	1	0.502966	1	0.672775	1	0.793141	1
minimum ratio		5769.46
Sample ID		C0961	6	Combined	5.34E-183	5.09E-47	2.72E-14	0.00403717	1	0.000413786	9.36E-06	3.46E-06	4.04E-08	4.71E-08	1.91E-09	1.25E-10	3.83E-11	6.58E-11	2.61E-11
PRT1	5.84078			PRT1	2.70E-80	7.33E-20	0.000158607	0.348713	1	0.252531	0.0265799	0.00218229	0.000181782	0.00019019	2.91E-05	1.83E-05	1.25E-05	9.08E-06	6.92E-06
PRT2	6.05285			PRT2	2.58E-89	8.28E-23	0.00102631	0.315672	1	0.484144	0.107993	0.0180701	0.00283965	0.000419976	6.57E-05	3.84E-05	2.48E-05	1.72E-05	1.26E-05
indel5 ratio	0.537119			indel5	1.95E-05	1	1.95E-05	0.0869524	1	0.0296506	0.380615	1	0.185775	0.621193	1	0.362746	0.769759	1	0.380615
DEFA1A3 ratio	0			DEFA1A3	1	1	1	1	1	1	1	1	1	1	1	1	1	1	1
7bp dup ratio	0.209005			7bp dup	3.94E-10	8.37E-06	0.00856499	0.421785	1	0.114144	0.00856499	0.0878195	0.421785	0.948915	1	0.493638	0.161196	0.421785	0.787852
minimum ratio		247.698
Sample ID		C0962	3	Combined	0.000125401	1	0.000108013	0.00483785	4.07E-05	3.02E-06	8.09E-07	2.41E-08	1.61E-08	1.96E-09	2.73E-10	2.15E-09	3.91E-09	1.34E-08	2.66E-08
PRT1	0			PRT1	1	1	1	1	1	1	1	1	1	1	1	1	1	1	1
PRT2	2.34317			PRT2	1	0.264438	0.0145805	0.000315902	1.08E-05	6.02E-07	5.18E-08	6.37E-09	1.05E-09	1.58E-10	2.90E-11	1.27E-10	3.79E-10	8.77E-10	1.70E-09
indel5 ratio	0			indel5	1	1	1	1	1	1	1	1	1	1	1	1	1	1	1
DEFA1A3 ratio	0			DEFA1A3	1	1	1	1	1	1	1	1	1	1	1	1	1	1	1
7bp dup ratio	1.58346			7bp dup	7.38E-06	0.22259	0.000436047	0.901425	0.22259	0.295757	0.920504	0.22259	0.901425	0.732893	0.552922	1	0.60726	0.901425	0.920504
minimum ratio		206.703
Sample ID		C0963	10	Combined	0	2.41E-168	6.02E-42	3.92E-20	4.60E-09	0.178845	0.392543	0.160948	1	0.22611	0.0149423	0.00251155	0.00287947	0.000482279	4.25E-05
PRT1	7.08026			PRT1	2.86E-140	1.66E-40	1.23E-11	0.0006257	0.268015	1	0.478878	0.093795	0.0128296	0.0059957	0.00109216	0.000489033	0.000252075	0.000144518	8.99E-05
PRT2	10.264			PRT2	0	2.00E-127	1.37E-29	1.08E-14	2.36E-07	0.00124072	0.0869984	0.575763	1	0.805664	0.407092	0.178085	0.0792468	0.0372429	0.0186702
indel5 ratio	1.45723			indel5	0.00106038	0.0140555	0.00106038	0.777784	0.0140555	0.929903	0.280357	0.57667	0.777784	0.328648	1	0.450389	0.929903	0.777784	0.752797
DEFA1A3 ratio	2.28682			DEFA1A3	2.36E-26	0.201921	0.466072	0.0229043	0.201921	1	0.466072	0.201921	0.886047	0.891618	0.466072	0.737573	1	0.790634	0.466072
7bp dup ratio	0.384483			7bp dup	1.98E-06	0.160227	0.45141	0.00203204	0.160227	0.970397	0.45141	0.160227	0.708036	1	0.45141	0.543459	0.970397	0.912187	0.45141
minimum ratio		2.54749
Sample ID		C0964	6	Combined	6.96E-183	1.78E-61	1.30E-13	2.15E-05	1	0.339318	0.00504764	5.52E-06	5.83E-07	2.78E-07	1.14E-08	1.87E-08	5.01E-09	3.37E-09	3.46E-10
PRT1	7.14691			PRT1	5.78E-144	8.00E-42	4.06E-12	0.000384345	0.22548	1	0.529228	0.110024	0.0156007	0.00708893	0.00130805	0.00057819	0.000294596	0.000167172	0.000103108
PRT2	4.39326			PRT2	2.84E-31	4.86E-05	1	0.700553	0.0991276	0.00909062	0.000822401	8.54E-05	1.07E-05	1.33E-06	1.95E-07	2.29E-07	2.55E-07	2.75E-07	2.89E-07
indel5 ratio	0.91963			indel5	0.495452	6.62E-12	0.495452	0.0112787	0.495452	0.277347	0.495452	0.664069	0.495452	0.888268	0.495452	0.978601	0.495452	1	0.495452
DEFA1A3 ratio	0			DEFA1A3	1	1	1	1	1	1	1	1	1	1	1	1	1	1	1
7bp dup ratio	0.175878			7bp dup	5.95E-11	4.78E-07	0.000448106	0.0490366	0.626235	0.933323	0.162332	0.00613149	0.0490366	0.229216	0.626235	1	0.933323	0.509135	0.162332
minimum ratio		2.94709
Sample ID		C0965	7	Combined	3.71E-284	6.69E-83	1.38E-19	9.04E-09	0.00326282	1	0.00681295	0.00426001	0.00010735	4.20E-05	2.31E-07	1.98E-07	7.00E-08	1.59E-08	2.82E-09
PRT1	6.96123			PRT1	8.76E-134	3.37E-38	8.56E-11	0.0014663	0.362318	1	0.402469	0.0711004	0.00914188	0.00450933	0.000803433	0.000368629	0.000194162	0.000113446	7.18E-05
PRT2	7.1607			PRT2	1.16E-144	5.03E-42	5.96E-08	0.00542684	0.362771	1	0.62579	0.195519	0.0448824	0.00868993	0.00160782	0.000708847	0.000360319	0.000204041	0.000125616
indel5 ratio	1.29693			indel5	0.0810066	0.00128631	0.0810066	0.243255	0.0810066	0.786225	0.0810066	1	0.243255	0.9678	0.53522	0.860129	0.786225	0.747631	0.938015
DEFA1A3 ratio	0			DEFA1A3	1	1	1	1	1	1	1	1	1	1	1	1	1	1	1
7bp dup ratio	0.398759			7bp dup	3.54E-06	0.240934	0.262543	0.00367193	0.240934	1	0.262543	0.240934	0.845624	0.870185	0.262543	0.693125	1	0.723541	0.262543
minimum ratio		146.779
Sample ID		C0966	7	Combined	0	5.57E-85	8.30E-19	3.41E-11	1.04E-05	1	0.0731883	7.03E-05	0.000106819	5.89E-05	4.06E-07	1.26E-07	7.85E-08	2.88E-08	2.75E-09
PRT1	6.96145			PRT1	8.53E-134	3.34E-38	8.53E-11	0.00146404	0.36212	1	0.402595	0.0711359	0.00914746	0.00451162	0.000803872	0.000368813	0.000194252	0.000113494	7.18E-05
PRT2	7.20956			PRT2	2.09E-147	5.25E-43	3.54E-08	0.0042656	0.332108	1	0.660124	0.213204	0.0499748	0.00982	0.00183468	0.000801581	0.000404124	0.00022718	0.000138959
indel5 ratio	2.67908			indel5	2.41E-48	0.0319083	0.368301	0.00259335	0.0319083	1	0.368301	0.0359214	0.684568	0.936484	0.368301	0.449895	1	0.804118	0.368301
DEFA1A3 ratio	2.67908			DEFA1A3	3.88E-43	0.00378476	1	0.146467	0.0102496	0.484945	1	0.490048	0.192245	0.805044	1	0.675951	0.484945	0.923232	1
7bp dup ratio	2.48698			7bp dup	4.54E-34	0.127749	0.362608	0.00696418	0.127749	1	0.362608	0.127749	0.861031	0.854957	0.362608	0.680958	1	0.728566	0.362608
minimum ratio		13.6634
Sample ID		C0967	6	Combined	1.33E-144	4.98E-39	1.11E-05	0.000160797	1	0.000500963	5.61E-05	1.03E-06	7.65E-09	3.28E-09	1.97E-10	5.07E-11	4.71E-11	4.76E-11	7.42E-12
PRT1	4.93002			PRT1	6.63E-47	1.83E-09	0.119898	1	0.200612	0.0131446	0.000688982	3.99E-05	2.84E-06	7.59E-06	1.11E-06	1.00E-06	9.11E-07	8.36E-07	7.72E-07
PRT2	5.84997			PRT2	1.33E-80	6.53E-20	0.00405805	0.507055	1	0.371812	0.0712637	0.0109218	0.0016329	0.000233039	3.57E-05	2.23E-05	1.52E-05	1.10E-05	8.41E-06
indel5 ratio	2.06597			indel5	3.03E-19	1	0.00459183	0.0120945	1	0.128187	0.229194	1	0.33042	0.500408	1	0.493727	0.681848	1	0.229194
DEFA1A3 ratio	0			DEFA1A3	1	1	1	1	1	1	1	1	1	1	1	1	1	1	1
7bp dup ratio	0.930004			7bp dup	0.967629	8.06E-12	0.967629	0.00508984	0.967629	0.155223	0.967629	0.458527	0.967629	0.718884	0.967629	0.892536	0.967629	1	0.967629
minimum ratio		1996.16
Sample ID		C0968	8	Combined	0	1.05E-154	3.87E-41	2.05E-17	9.24E-12	0.00245027	1	0.0298617	0.00127091	0.0049167	0.00103001	8.70E-05	1.73E-06	6.07E-06	2.30E-06
PRT1	8.0886			PRT1	2.36E-201	9.31E-63	4.53E-20	6.65E-08	0.00543983	0.376133	1	0.555293	0.144851	0.0523	0.0120352	0.00469184	0.00210991	0.00106508	0.000590216
PRT2	8.91959			PRT2	6.44E-260	1.04E-84	1.92E-18	2.14E-08	0.000897899	0.110142	0.718097	1	0.607299	0.23364	0.0693752	0.0264363	0.0113107	0.00537671	0.00279895
indel5 ratio	3.10696			indel5	1.18E-76	2.85E-05	1	0.0460939	0.000509233	0.217129	1	0.339616	0.0460939	0.583315	1	0.567787	0.217129	0.77518	1
DEFA1A3 ratio	2.74785			DEFA1A3	1.59E-46	0.00143521	1	0.186192	0.0139134	0.355854	1	0.573423	0.186192	0.67162	1	0.758772	0.408617	0.812522	1
7bp dup ratio	1.53686			7bp dup	4.60E-05	0.158657	0.000264353	1	0.158657	0.454721	0.827241	0.164038	1	0.610118	0.732823	0.967433	0.486219	1	0.827241
minimum ratio		33.4877
Sample ID		C0969	6	Combined	1.10E-114	6.86E-19	1.05E-10	9.01E-06	1	0.00108217	0.000389416	0.00174051	1.18E-05	1.98E-05	2.41E-05	4.15E-06	3.07E-06	7.99E-06	1.09E-07
PRT1	5.77017			PRT1	2.31E-77	6.86E-19	0.000327186	0.44201	1	0.223154	0.0219733	0.00174051	0.000142342	0.000158475	2.41E-05	1.55E-05	1.08E-05	7.99E-06	6.18E-06
PRT2	0			PRT2	1	1	1	1	1	1	1	1	1	1	1	1	1	1	1
indel5 ratio	2.17844			indel5	1.50E-23	1	0.0139765	0.0013281	1	0.285104	0.0694549	1	0.608867	0.22205	1	0.808178	0.368795	1	0.0694549
DEFA1A3 ratio	1.82205			DEFA1A3	6.64E-12	1	0.0479414	0.0626071	1	0.324449	0.380797	1	0.553973	0.621105	1	0.692681	0.75713	1	0.380797
7bp dup ratio	0.527572			7bp dup	0.00047061	0.982656	0.00047061	0.240892	0.982656	0.0515163	0.658453	0.982656	0.240892	0.890092	0.982656	0.469705	1	0.982656	0.658453
minimum ratio		574.544
Sample ID		C0970	6	Combined	9.54E-150	2.88E-25	3.93E-08	0.000452653	1	0.000923138	1.90E-05	2.85E-06	6.48E-09	9.46E-10	8.35E-11	3.77E-11	1.84E-11	3.00E-11	1.40E-12
PRT1	5.93191			PRT1	3.75E-84	3.84E-21	6.10E-05	0.254827	1	0.297642	0.0342496	0.00295166	0.000252166	0.000244126	3.77E-05	2.29E-05	1.53E-05	1.09E-05	8.16E-06
PRT2	4.4936			PRT2	7.20E-34	1.13E-05	1	0.93134	0.151318	0.0148608	0.00138905	0.000146148	1.83E-05	2.29E-06	3.35E-07	3.73E-07	4.00E-07	4.17E-07	4.28E-07
indel5 ratio	2.19636			indel5	2.87E-24	1	0.0169142	0.00091666	1	0.32666	0.0568159	1	0.675465	0.193648	1	0.878639	0.332503	1	0.0568159
DEFA1A3 ratio	0			DEFA1A3	1	1	1	1	1	1	1	1	1	1	1	1	1	1	1
7bp dup ratio	1.80891			7bp dup	1.36E-10	0.728978	0.0042008	0.229513	0.728978	0.0704758	0.777186	0.728978	0.229513	0.962232	0.728978	0.553707	1	0.728978	0.777186
minimum ratio		1083.26
Sample ID		C0971	8	Combined	0	3.68E-127	1.20E-33	5.77E-16	9.32E-07	0.0617282	1	0.0697165	0.0069353	0.00259837	0.00018893	1.21E-05	2.41E-06	1.36E-06	4.72E-07
PRT1	8.43918			PRT1	3.88E-225	1.33E-71	1.60E-23	1.29E-09	0.000842295	0.18731	1	0.855906	0.294035	0.105517	0.0268533	0.0102646	0.00448887	0.00219838	0.0011822
PRT2	7.73695			PRT2	1.08E-178	2.46E-54	7.50E-11	0.000220773	0.0981348	0.815722	1	0.476295	0.143022	0.033484	0.00703563	0.00283908	0.00132635	0.000695201	0.000399161
indel5 ratio	0.359641			indel5	2.90E-09	0.0112765	1	0.0020206	0.0112765	0.403999	1	0.171015	0.164917	0.735429	1	0.414613	0.403999	0.887694	1
DEFA1A3 ratio	0			DEFA1A3	1	1	1	1	1	1	1	1	1	1	1	1	1	1	1
7bp dup ratio	0			7bp dup	1	1	1	1	1	1	1	1	1	1	1	1	1	1	1
minimum ratio		14.3438
Sample ID		C0976	5	Combined	0	1.34E-68	1.76E-08	1	0.372562	0.000486253	7.20E-05	0.00013613	4.57E-06	7.82E-07	3.16E-09	3.78E-09	8.74E-09	6.00E-09	2.03E-09
PRT1	4.94488			PRT1	2.22E-47	1.33E-09	0.110831	1	0.208063	0.0138767	0.000733595	4.26E-05	3.04E-06	7.97E-06	1.16E-06	1.04E-06	9.46E-07	8.65E-07	7.96E-07
PRT2	6.91269			PRT2	4.19E-131	3.37E-37	7.79E-07	0.0177234	0.55941	1	0.482139	0.128227	0.0266198	0.00479954	0.000847742	0.000393035	0.00020892	0.000123046	7.84E-05
indel5 ratio	0			indel5	1	1	1	1	1	1	1	1	1	1	1	1	1	1	1
DEFA1A3 ratio	3.4645			DEFA1A3	2.06E-89	8.74E-10	0.174859	0.93986	0.207405	0.0265031	0.174859	0.869454	0.93986	0.512653	0.207405	0.643362	1	0.93986	0.657361
7bp dup ratio	4.01095			7bp dup	1.95E-137	5.69E-16	0.0193956	1	0.257077	0.0220237	0.0193956	0.477242	1	0.663756	0.257077	0.238205	0.736489	1	0.825372
minimum ratio		2.68412
Sample ID		C0977	9	Combined	0	1.57E-207	8.90E-55	4.58E-25	6.22E-14	9.81E-08	0.0691847	1	0.105082	0.00619721	0.00696083	0.00270522	0.000281693	3.05E-05	1.09E-05
PRT1	9.27272			PRT1	3.55E-287	3.76E-95	5.05E-33	1.41E-14	2.13E-06	0.0104492	0.360992	1	0.734607	0.308934	0.103985	0.0402366	0.0171459	0.00804312	0.00411438
PRT2	9.40319			PRT2	1.72E-297	4.63E-99	3.93E-22	1.95E-10	6.80E-05	0.029562	0.427299	1	0.859499	0.422252	0.149249	0.0582985	0.0248698	0.0116309	0.00591942
indel5 ratio	3.62242			indel5	1.77E-119	4.03E-11	0.362259	0.426462	0.0126614	0.0014043	0.362259	1	0.426462	0.0844672	0.362259	0.954647	0.86083	0.426462	0.362259
DEFA1A3 ratio	2.88613			DEFA1A3	1.11E-53	0.00018016	1	0.3152	0.0274278	0.18273	1	0.807681	0.3152	0.454267	1	0.975711	0.619821	0.616601	1
7bp dup ratio	0			7bp dup	1	1	1	1	1	1	1	1	1	1	1	1	1	1	1
minimum ratio		9.5164
Sample ID		C0978	6	Combined	4.86645e-318	2.74E-76	4.64E-15	8.50E-06	1	0.00141964	0.000108141	2.79E-05	1.35E-06	1.74E-07	5.96E-09	7.56E-10	3.06E-10	6.00E-10	1.00E-10
PRT1	6.3353			PRT1	3.38E-102	3.50E-27	6.65E-07	0.0573079	1	0.656893	0.117021	0.012872	0.00125642	0.00089342	0.00014442	7.75E-05	4.66E-05	3.05E-05	2.13E-05
PRT2	5.89964			PRT2	1.07E-82	1.32E-20	0.00291708	0.452599	1	0.396019	0.0786914	0.0123129	0.00186244	0.000268024	4.13E-05	2.54E-05	1.70E-05	1.22E-05	9.23E-06
indel5 ratio	0.958764			indel5	0.772938	3.40E-14	0.772938	0.00215692	0.772938	0.126399	0.772938	0.438552	0.772938	0.718143	0.772938	0.897802	0.772938	1	0.772938
DEFA1A3 ratio	4.00306			DEFA1A3	6.63E-131	8.76E-17	0.00426004	0.806794	0.648607	0.138027	0.0230012	0.201145	0.806794	0.975893	0.648607	0.320484	0.386871	0.806794	1
7bp dup ratio	0.492587			7bp dup	0.000132064	1	0.00036416	0.0944349	1	0.156815	0.331154	1	0.464373	0.520297	1	0.670468	0.645046	1	0.331154
minimum ratio		704.402
Sample ID		C0980	5	Combined	2.66E-84	4.67E-23	0.00303632	1	0.00181173	0.000680995	1.12E-06	1.48E-08	7.90E-11	9.05E-11	1.44E-12	3.08E-12	1.53E-12	2.49E-12	2.21E-12
PRT1	4.72554			PRT1	1.43E-40	1.32E-07	0.339494	1	0.124315	0.00647449	0.000304599	1.69E-05	1.19E-06	4.07E-06	5.94E-07	5.90E-07	5.79E-07	5.63E-07	5.46E-07
PRT2	4.80096			PRT2	8.76E-43	3.39E-08	0.419903	1	0.258203	0.0320933	0.00337413	0.000374353	4.76E-05	6.05E-06	8.82E-07	8.45E-07	8.06E-07	7.68E-07	7.31E-07
indel5 ratio	0.847584			indel5	0.184638	3.40E-08	0.184638	0.132473	0.184638	0.769905	0.184638	1	0.184638	0.959816	0.464155	0.860006	0.769905	0.763658	0.940278
DEFA1A3 ratio	0			DEFA1A3	1	1	1	1	1	1	1	1	1	1	1	1	1	1	1
7bp dup ratio	0.652325			7bp dup	0.0152818	0.0404966	0.0152818	1	0.0404966	0.563917	0.780361	0.311271	1	0.506711	0.782542	0.950947	0.563917	1	0.780361
minimum ratio		329.346
Sample ID		C0981	8	Combined	0	4.98E-220	2.74E-53	4.08E-20	6.53E-06	0.700154	1	0.0229598	0.00256306	0.00336743	0.00028434	0.00150297	0.000417923	0.000148753	1.29E-05
PRT1	7.05973			PRT1	3.85E-139	4.19E-40	1.72E-11	0.000725936	0.282503	1	0.464534	0.0893537	0.0120898	0.00570079	0.0010344	0.000465065	0.000240596	0.00013838	8.64E-05
PRT2	9.6328			PRT2	3.35399e-316	2.99E-106	5.49E-24	1.80E-11	1.81E-05	0.0148381	0.320255	0.974767	1	0.556408	0.215061	0.0858353	0.0368122	0.0171653	0.00867367
indel5 ratio	0.878932			indel5	0.29869	1.02E-09	0.29869	0.0510052	0.29869	0.541612	0.29869	0.907609	0.29869	1	0.29869	0.976241	0.541612	0.918832	0.768045
DEFA1A3 ratio	6.06172			DEFA1A3	0	8.77E-62	2.37E-17	1.32E-05	0.0657485	0.769862	0.924408	0.448238	0.153255	0.0470904	0.0657485	0.346075	0.769862	1	0.924408
7bp dup ratio	0.173469			7bp dup	5.29E-11	3.92E-07	0.000360307	0.0409253	0.575133	1	0.215124	0.00572576	0.0409253	0.199216	0.575133	0.984752	1	0.602264	0.215124
minimum ratio		1.42826
Sample ID		C0983	11	Combined	0	1.41E-234	7.17E-62	5.99E-29	4.23E-17	7.72E-07	0.316529	0.539391	0.0844426	1	0.263524	0.0563253	0.00387754	0.0020351	0.00171827
PRT1	8.48596			PRT1	2.09E-228	8.00E-73	5.33E-24	7.50E-10	0.000650219	0.169999	1	0.909265	0.324698	0.116806	0.0301511	0.0115077	0.00501762	0.00244876	0.00131211
PRT2	11.0302			PRT2	0	1.13E-155	3.78E-37	4.09E-19	5.26E-10	3.27E-05	0.0111377	0.210542	0.749629	1	0.730679	0.380896	0.185213	0.0906763	0.0460791
indel5 ratio	3.22266			indel5	1.98E-85	2.27E-06	1	0.0869279	0.00114848	0.0965777	1	0.51378	0.0869279	0.362822	1	0.769655	0.305633	0.554571	1
DEFA1A3 ratio	2.6487			DEFA1A3	1.12E-41	0.00573269	1	0.132343	0.00901575	0.553429	1	0.458467	0.235416	0.869701	1	0.643591	0.553429	0.974874	1
7bp dup ratio	1.68361			7bp dup	9.01E-08	0.420892	0.00125333	0.596516	0.420892	0.0913802	1	0.420892	0.596516	0.954668	0.420892	0.912815	0.867971	0.596516	1
minimum ratio		1.85394
Sample ID		C0985	6	Combined	0	2.52E-78	4.88E-16	0.0101684	1	0.0265866	0.000941501	0.00025892	3.44E-05	8.02E-06	6.54E-08	1.25E-08	6.35E-09	4.84E-09	4.21E-09
PRT1	6.18585			PRT1	2.51E-95	7.12E-25	3.75E-06	0.101597	1	0.483971	0.0727384	0.00726859	0.000672571	0.000532619	8.45E-05	4.74E-05	2.96E-05	1.99E-05	1.43E-05
PRT2	6.74762			PRT2	1.97E-122	3.93E-34	4.01E-06	0.0375975	0.735949	1	0.409202	0.0984336	0.0192083	0.00331443	0.000569199	0.000273997	0.000150463	9.11E-05	5.95E-05
indel5 ratio	0			indel5	1	1	1	1	1	1	1	1	1	1	1	1	1	1	1
DEFA1A3 ratio	1.54386			DEFA1A3	4.40E-06	0.511813	0.00596171	0.678725	0.511813	0.163607	1	0.511813	0.678725	0.962546	0.511813	0.935071	0.893742	0.678725	1
7bp dup ratio	4.32906			7bp dup	7.54E-168	3.55E-21	0.00109744	0.790611	0.53516	0.0676838	0.0063762	0.142529	0.790611	0.951163	0.53516	0.207261	0.322021	0.790611	1
minimum ratio		37.6129
Sample ID		C0988	8	Combined	0	3.29E-301	8.28E-80	9.16E-32	1.84E-13	0.000660693	1	0.167299	0.108044	0.0205453	0.0650438	0.0510907	0.0370486	0.0115619	0.00146005
PRT1	8.53823			PRT1	4.38E-232	3.38E-74	1.55E-24	4.06E-10	0.000485556	0.152371	1	0.973587	0.363243	0.131149	0.0344019	0.0131119	0.00569941	0.00277107	0.00147901
PRT2	10.6749			PRT2	0	3.38E-142	1.65E-33	5.79E-17	1.07E-08	0.000205834	0.032998	0.377883	0.954217	1	0.612164	0.291643	0.135288	0.0647126	0.0325751
indel5 ratio	6.45609			indel5	0	7.56E-86	1.65E-22	2.01E-06	0.0928839	1	0.524185	0.0896484	0.0106224	0.00227212	0.0928839	0.545689	1	0.900195	0.524185
DEFA1A3 ratio	1.47616			DEFA1A3	5.48E-05	0.361024	0.00330181	0.871991	0.361024	0.324394	0.968319	0.361024	0.871991	0.840273	0.556937	1	0.7399	0.871991	0.968319
7bp dup ratio	2.709			7bp dup	9.13E-45	0.0128321	0.726885	0.0270729	0.0128321	0.790612	0.726885	0.171056	0.40971	0.99897	0.726885	0.298081	0.790612	1	0.726885
minimum ratio		5.97732
Sample ID		C0990	7	Combined	0	1.14E-89	1.60E-18	0.000173005	0.049743	1	0.0038745	0.0445948	0.0010065	0.000222109	3.09E-06	2.89E-07	3.30E-07	1.07E-07	7.64E-08
PRT1	6.78167			PRT1	2.87E-124	7.96E-35	1.45E-09	0.00506495	0.561204	1	0.31318	0.0477274	0.00562189	0.00303683	0.000524462	0.000250447	0.000136585	8.22E-05	5.34E-05
PRT2	7.09583			PRT2	4.70E-141	9.75E-41	1.18E-07	0.00744173	0.407272	1	0.583561	0.174596	0.0390054	0.00740809	0.00135346	0.000604181	0.000310576	0.000177627	0.000110315
indel5 ratio	1.33579			indel5	0.0343919	0.00240978	0.0343919	0.351386	0.0343919	0.913209	0.078296	0.99075	0.351386	0.852336	0.687486	0.69241	0.913209	0.560857	1
DEFA1A3 ratio	3.81168			DEFA1A3	3.08E-115	4.67E-14	0.0207287	1	0.484447	0.0838312	0.0207287	0.413516	1	0.886756	0.484447	0.211077	0.652536	1	0.992036
7bp dup ratio	0			7bp dup	1	1	1	1	1	1	1	1	1	1	1	1	1	1	1
minimum ratio		20.1033
Sample ID		C0994	9	Combined	0	1.31E-157	3.14E-40	2.67E-16	3.10E-07	0.000290344	0.195052	1	0.155962	0.00706182	0.000244619	0.000148124	4.13E-05	7.90E-06	1.29E-06
PRT1	8.57197			PRT1	1.76E-234	4.26E-75	6.80E-25	2.67E-10	0.000394459	0.13939	0.982386	1	0.383921	0.139011	0.0368488	0.0140345	0.00608894	0.00295354	0.00157252
PRT2	8.47973			PRT2	6.44E-228	1.31E-72	2.33E-15	1.02E-06	0.0070912	0.298927	1	0.904407	0.412626	0.129773	0.0334349	0.0127634	0.00556727	0.00271824	0.00145719
indel5 ratio	0			indel5	1	1	1	1	1	1	1	1	1	1	1	1	1	1	1
DEFA1A3 ratio	0			DEFA1A3	1	1	1	1	1	1	1	1	1	1	1	1	1	1	1
7bp dup ratio	3.68593			7bp dup	1.63E-109	1.93E-11	0.162965	0.808067	0.0909576	0.00571927	0.162965	0.907533	0.808067	0.321298	0.162965	0.67872	1	0.808067	0.461131
minimum ratio		5.12685
Sample ID		C0995	7	Combined	0	7.13E-255	3.07E-65	3.98E-22	1.25E-05	1	0.235577	0.00192601	1.96E-05	2.93E-07	1.03E-08	2.98E-07	5.60E-07	1.75E-07	1.95E-08
PRT1	7.17169			PRT1	2.38E-145	2.57E-42	2.68E-12	0.000320037	0.211294	1	0.549535	0.116845	0.016795	0.00755543	0.00140096	0.000616375	0.000312729	0.000176799	0.000108685
PRT2	7.76974			PRT2	9.60E-181	4.32E-55	4.88E-11	0.00017681	0.0880942	0.782915	1	0.488831	0.149265	0.0353617	0.00749022	0.00301093	0.00140104	0.000731556	0.000418553
indel5 ratio	7.10933			indel5	0	2.75E-113	5.79E-32	3.37E-10	0.00346375	0.49509	1	0.358183	0.0641754	0.0090787	0.00346375	0.0922464	0.49509	0.970227	1
DEFA1A3 ratio	5.47771			DEFA1A3	4.25E-285	4.49E-46	5.32E-12	0.00163314	0.370864	1	0.561477	0.18029	0.0491239	0.0596147	0.370864	0.826508	1	0.83723	0.561477
7bp dup ratio	2.43239			7bp dup	1.18E-31	0.2024	0.29594	0.00495418	0.2024	1	0.29594	0.2024	0.963505	0.784581	0.29594	0.816475	1	0.645474	0.29594
minimum ratio		4.2449
Sample ID		C0996	6	Combined	0	1.84E-74	6.69E-17	0.000825575	1	0.000454089	7.19E-06	2.52E-07	3.44E-08	4.47E-08	1.14E-09	1.13E-10	2.71E-11	3.85E-11	2.34E-11
PRT1	6.05769			PRT1	1.31E-89	5.84E-23	1.57E-05	0.162957	1	0.376719	0.0493106	0.00456199	0.000404761	0.000353738	5.53E-05	3.23E-05	2.08E-05	1.44E-05	1.06E-05
PRT2	5.65075			PRT2	1.87E-72	3.14E-17	0.0146236	0.787241	1	0.291658	0.0487079	0.00690308	0.000988605	0.000136794	2.06E-05	1.38E-05	9.99E-06	7.59E-06	6.01E-06
indel5 ratio	4.89655			indel5	3.14E-266	8.68E-36	8.78E-07	0.303311	0.863779	0.110712	0.00662967	0.00691923	0.303311	1	0.863779	0.370065	0.110712	0.303311	0.815275
DEFA1A3 ratio	1.63172			DEFA1A3	1.08E-07	0.722959	0.012237	0.404931	0.722959	0.109403	0.893007	0.722959	0.404931	0.997617	0.722959	0.724414	1	0.722959	0.893007
7bp dup ratio	1.97124			7bp dup	6.00E-15	1	0.0169758	0.0327207	1	0.213079	0.315889	1	0.436486	0.578241	1	0.591083	0.735607	1	0.315889
minimum ratio		1211.28
Sample ID		C0997	9	Combined	0	1.68E-142	2.19E-35	6.50E-15	7.16E-06	0.12608	0.182074	1	0.0259567	0.014934	0.000343934	0.000122959	1.33E-05	5.27E-06	1.45E-06
PRT1	8.05992			PRT1	1.84E-199	4.68E-62	8.49E-20	9.08E-08	0.0063	0.397291	1	0.536843	0.137078	0.0496129	0.0113282	0.00442622	0.00199591	0.00101035	0.000561398
PRT2	8.5131			PRT2	2.90E-230	1.74E-73	1.41E-15	7.85E-07	0.00624559	0.284711	1	0.933249	0.434691	0.138722	0.0361074	0.0137706	0.00599446	0.00291973	0.00156126
indel5 ratio	1.20343			indel5	0.378188	0.000247582	0.378188	0.0792405	0.378188	0.407474	0.378188	0.730336	0.378188	0.912592	0.378188	0.986339	0.407474	1	0.584701
DEFA1A3 ratio	0			DEFA1A3	1	1	1	1	1	1	1	1	1	1	1	1	1	1	1
7bp dup ratio	0.774034			7bp dup	0.169969	2.96E-05	0.169969	0.406653	0.169969	0.965749	0.169969	0.964857	0.406653	0.839442	0.784945	0.722071	0.965749	0.630327	1
minimum ratio		5.49228
Sample ID		C1006	8	Combined	1.88E-293	9.48E-61	5.30E-20	7.57E-09	7.55E-08	0.0361839	1	0.011932	0.00169681	0.0189883	0.00261098	0.000696079	0.000206364	0.000498336	0.00034336
PRT1	7.73796			PRT1	8.03E-179	2.00E-54	7.91E-17	2.64E-06	0.0308197	0.716946	1	0.373557	0.0759567	0.0288096	0.00605494	0.00244305	0.00114119	0.00059808	0.00034336
PRT2	0			PRT2	1	1	1	1	1	1	1	1	1	1	1	1	1	1	1
indel5 ratio	3.06188			indel5	2.38E-73	7.32E-05	1	0.0365269	0.000378914	0.293394	1	0.291587	0.0604511	0.695686	1	0.507522	0.293394	0.877662	1
DEFA1A3 ratio	2.54629			DEFA1A3	5.45E-37	0.0188671	0.861576	0.0827124	0.0188671	0.728893	0.861576	0.319562	0.389249	0.96001	0.861576	0.474248	0.728893	1	0.861576
7bp dup ratio	1.62122			7bp dup	1.52E-06	0.289579	0.000656804	0.801991	0.289579	0.199364	0.980484	0.289579	0.801991	0.833667	0.422799	1	0.714322	0.801991	0.980484
minimum ratio		27.6366
Sample ID		C1008	7	Combined	1.23E-299	3.75E-67	4.66E-16	1.27E-08	0.000908707	1	0.00194961	9.37E-05	3.89E-05	2.37E-06	1.45E-08	1.55E-08	1.58E-08	1.68E-09	1.80E-10
PRT1	6.35786			PRT1	2.97E-103	1.54E-27	5.09E-07	0.0524568	1	0.688753	0.125989	0.0140689	0.00138494	0.000969591	0.000157196	8.38E-05	5.01E-05	3.27E-05	2.27E-05
PRT2	6.93201			PRT2	3.88E-132	1.45E-37	6.41E-07	0.0161997	0.541341	1	0.49173	0.132371	0.0276871	0.00501862	0.000889489	0.000410668	0.000217495	0.000127688	8.11E-05
indel5 ratio	2.55109			indel5	3.79E-41	0.1267	0.199729	0.000924852	0.1267	1	0.199729	0.1267	0.959412	0.723311	0.199729	0.775557	1	0.558625	0.199729
DEFA1A3 ratio	2.2106			DEFA1A3	1.44E-23	0.340405	0.365647	0.01535	0.340405	0.991361	0.365647	0.340405	1	0.800604	0.365647	0.901447	0.991361	0.681726	0.365647
7bp dup ratio	1.35287			7bp dup	0.0133528	0.0265751	0.0133528	0.721361	0.0265751	1	0.294225	0.796363	0.721361	0.573481	0.968604	0.440029	1	0.721361	0.916428
minimum ratio		512.923
Sample ID		C1010	5	Combined	2.95E-115	1.53E-23	0.588633	1	0.633713	0.0699224	0.000850464	2.13E-06	3.03E-08	5.26E-08	1.30E-09	5.12E-10	4.74E-10	5.53E-10	4.43E-10
PRT1	4.38194			PRT1	5.05E-31	5.25E-05	1	0.609828	0.0374151	0.0014076	5.75E-05	3.03E-06	2.15E-07	1.16E-06	1.69E-07	2.00E-07	2.24E-07	2.42E-07	2.55E-07
PRT2	5.89151			PRT2	2.36E-82	1.72E-20	0.00307985	0.46114	1	0.391927	0.0774163	0.0120719	0.00182247	0.00026191	4.03E-05	2.48E-05	1.67E-05	1.20E-05	9.09E-06
indel5 ratio	0			indel5	1	1	1	1	1	1	1	1	1	1	1	1	1	1	1
DEFA1A3 ratio	0.318949			DEFA1A3	1.29E-05	0.0886196	1	0.0186056	0.0886196	0.66316	1	0.303861	0.405094	0.908614	1	0.54003	0.66316	0.994884	1
7bp dup ratio	-1			7bp dup	1	1	1	1	1	1	1	1	1	1	1	1	1	1	1
minimum ratio		1.578
Sample ID		C1011	7	Combined	0	3.31E-159	9.26E-39	1.74E-14	0.000955175	1	0.0120116	3.06E-05	1.34E-06	1.37E-08	6.83E-09	2.06E-08	2.27E-08	4.39E-09	3.22E-10
PRT1	6.69691			PRT1	6.89E-120	2.81E-33	5.31E-09	0.00892304	0.685009	1	0.279536	0.0398619	0.00451597	0.00255637	0.000435432	0.000212178	0.000117739	7.20E-05	4.74E-05
[truncated: 2,140 more rows]
